# Supplementary material for: Contextual fear memory impairment in Angelman syndrome model mice is associated with altered transcriptional responses
Source: Sci Rep. 2023 Oct 30;13:18647. doi: 10.1038/s41598-023-45769-x (PMC10616231; doi:10.1038/s41598-023-45769-x)
Supplement: Supplementary file 1 — Supplementary Information. [file 41598_2023_45769_MOESM1_ESM.xlsx]

## Sheet: Table S1
Supplementary Table 1. 62 DEGs in hippocampus of WT and AS mice
gene_id	gene_name	CAS1	CAS2	CAS3	CWT1	CWT2	CWT3	log2FoldChange	pvalue	padj
ENSMUSG00000020713	Gh	1472.8	197.981	21.0143	0	0	0	11.4638	5.28586e-06	0.00204511
ENSMUSG00000081824	BC002163	618.001	9.75276	527.983	14.0916	5.10343	15.93	5.03559	0.000198777	0.0379903
ENSMUSG00000048373	Fgfbp1	24.2178	29.2583	24.5166	5.03273	2.55171	0.995625	3.17753	1.39346e-05	0.00480532
ENSMUSG00000110331	Nudc-ps1	75.3441	12.6786	58.6648	6.03928	14.0344	10.9519	2.25812	0.000194393	0.0376055
ENSMUSG00000030214	Plbd1	33.1873	46.8133	33.2726	7.04582	3.82757	12.9431	2.21637	3.32425e-05	0.00926699
ENSMUSG00000030351	Tspan11	83.4167	67.2941	107.698	17.1113	26.793	18.9169	2.05776	4.37413e-09	6.30789e-06
ENSMUSG00000010122	Slc47a1	40.3629	86.7996	98.0665	20.1309	22.9654	20.9081	1.81816	5.18215e-06	0.00204511
ENSMUSG00000040569	Slc26a7	64.5807	100.453	64.7939	25.1637	29.3447	16.9256	1.69543	2.26854e-06	0.00112858
ENSMUSG00000060586	H2-Eb1	100.459	85.8243	90.1862	39.2553	29.3447	33.8512	1.42549	6.71614e-07	0.000426153
ENSMUSG00000000303	Cdh1	69.9624	82.8985	66.5451	30.1964	33.1723	22.8994	1.35353	2.56394e-05	0.00753181
ENSMUSG00000084890	A830036E02Rik	330.079	170.673	346.735	119.779	96.9652	122.462	1.31902	6.93619e-08	6.11271e-05
ENSMUSG00000041559	Fmod	780.35	845.564	938.637	387.52	394.24	333.534	1.20357	2.06288e-25	3.27235e-21
ENSMUSG00000061878	Sphk1	95.9741	121.91	112.076	45.2946	42.1033	62.7244	1.12802	2.14131e-05	0.00693216
ENSMUSG00000035783	Acta2	639.528	643.682	609.413	311.023	331.723	227.998	1.12439	4.42038e-16	2.33735e-12
ENSMUSG00000018830	Myh11	553.421	459.355	521.854	328.134	186.275	215.055	1.06851	3.06009e-09	4.85423e-06
ENSMUSG00000046618	Olfml2a	133.646	157.995	147.975	94.6154	67.6204	51.7725	1.03664	2.82494e-05	0.00814763
ENSMUSG00000026043	Col3a1	140.822	192.129	196.133	65.4255	100.793	93.5887	1.03128	7.65868e-06	0.00289261
ENSMUSG00000020473	Aebp1	826.095	896.279	928.13	361.35	507.791	436.084	1.02614	9.37132e-17	7.43286e-13
ENSMUSG00000005611	Mrvi1	93.2832	118.984	93.6885	53.347	61.2411	39.825	0.993351	0.000246461	0.0449381
ENSMUSG00000024610	Cd74	233.208	279.904	188.253	150.982	117.379	85.6237	0.985483	1.3474e-05	0.00474972
ENSMUSG00000001506	Col1a1	378.515	512.995	515.725	219.427	270.482	227.998	0.974393	4.39708e-10	9.84754e-07
ENSMUSG00000024650	Slc22a6	276.262	290.632	281.066	145.949	154.379	135.405	0.963222	4.9663e-10	9.84754e-07
ENSMUSG00000030108	Slc6a13	325.594	373.531	344.108	182.185	197.758	165.274	0.939268	1.60443e-10	5.09023e-07
ENSMUSG00000046352	Gjb2	298.686	384.259	375.63	169.1	181.172	215.055	0.903068	2.39334e-08	2.53104e-05
ENSMUSG00000036814	Slc6a20a	712.182	1013.31	691.719	393.56	431.24	466.948	0.903051	7.78736e-10	1.37257e-06
ENSMUSG00000074971	Fibin	97.768	126.786	126.086	59.3862	71.448	57.7462	0.90018	0.000223616	0.0422289
ENSMUSG00000031825	Crispld2	159.658	137.514	182.124	77.5041	96.9652	83.6325	0.899567	2.50945e-05	0.00751082
ENSMUSG00000039062	Anpep	112.119	112.157	154.98	69.4517	59.9653	74.6719	0.890532	0.000253158	0.0452029
ENSMUSG00000022766	Serpind1	135.44	103.379	138.344	76.4975	63.7929	67.7025	0.857143	0.000275131	0.0479605
ENSMUSG00000031548	Sfrp1	362.369	392.061	392.266	249.624	146.724	234.967	0.853259	1.38977e-06	0.000797516
ENSMUSG00000057969	Sema3b	271.777	502.267	295.075	245.597	182.448	167.265	0.842092	0.000188375	0.0368914
ENSMUSG00000062980	Cped1	130.058	143.366	133.09	73.4779	72.7239	83.6325	0.819692	0.000128754	0.0272324
ENSMUSG00000013584	Aldh1a2	316.625	290.632	323.97	148.969	218.172	170.252	0.800902	1.49949e-06	0.000797516
ENSMUSG00000036103	Colec12	332.77	376.457	387.012	224.46	213.068	193.151	0.798122	1.85968e-08	2.10716e-05
ENSMUSG00000069516	Lyz2	200.021	208.709	154.98	118.772	100.793	105.536	0.790274	6.98701e-05	0.0175928
ENSMUSG00000001435	Col18a1	270.88	274.053	310.836	209.362	154.379	133.414	0.78213	1.91018e-05	0.00631274
ENSMUSG00000015090	Ptgds	21800.5	26019.4	21848.7	11551.1	15269.5	14052.3	0.769502	1.07377e-15	4.25829e-12
ENSMUSG00000020695	Mrc2	257.426	349.149	311.711	179.165	191.379	171.247	0.762365	2.86871e-06	0.00130018
ENSMUSG00000023224	Serping1	214.372	261.374	304.707	143.936	159.482	164.278	0.739708	3.32988e-05	0.00926699
ENSMUSG00000029661	Col1a2	649.395	851.416	911.493	447.913	572.86	430.11	0.736625	3.41467e-07	0.000257938
ENSMUSG00000041734	Kirrel	157.864	206.759	181.248	112.733	121.206	98.5669	0.717776	0.000256462	0.0452029
ENSMUSG00000018459	Slc13a3	614.414	678.792	762.642	395.573	491.205	371.368	0.712742	5.45079e-08	5.16265e-05
ENSMUSG00000001119	Col6a1	661.055	452.528	695.222	439.861	339.378	335.526	0.697863	2.50532e-05	0.00751082
ENSMUSG00000067818	Myl9	393.763	323.792	330.974	217.414	209.241	222.024	0.692041	1.50826e-06	0.000797516
ENSMUSG00000047507	Baiap3	395.557	438.874	442.175	275.794	233.482	278.775	0.691789	1.61523e-07	0.000128112
ENSMUSG00000023046	Igfbp6	322.007	398.888	261.803	180.172	225.827	220.033	0.651088	0.000253947	0.0452029
ENSMUSG00000021390	Ogn	320.213	406.69	359.869	266.735	244.965	186.182	0.639937	9.49576e-05	0.0218306
ENSMUSG00000074743	Thbd	469.107	485.688	606.787	360.344	320.24	329.552	0.627804	2.84663e-06	0.00130018
ENSMUSG00000063796	Slc22a8	478.077	504.218	393.142	309.01	302.378	284.749	0.617604	4.40004e-06	0.00188643
ENSMUSG00000026193	Fn1	1218.96	1321.5	1500.77	1051.84	673.653	904.027	0.617579	5.03732e-06	0.00204511
ENSMUSG00000026365	Cfh	773.174	914.809	815.178	585.81	551.17	511.751	0.601948	1.2414e-08	1.5148e-05
ENSMUSG00000019874	Fabp7	541.76	569.561	578.768	387.52	427.412	312.626	0.587765	4.96511e-06	0.00204511
ENSMUSG00000067594	Krt77	267.292	279.904	299.453	191.244	192.654	187.177	0.568826	9.96665e-05	0.0225859
ENSMUSG00000052301	Doc2a	305.861	291.608	313.463	185.205	209.241	221.029	0.566691	9.38551e-05	0.0218306
ENSMUSG00000039004	Bmp6	602.753	799.726	733.748	562.659	498.86	393.272	0.554462	0.000117989	0.0256391
ENSMUSG00000003617	Cp	463.725	512.995	499.964	318.069	382.757	314.617	0.544207	1.25104e-05	0.0045103
ENSMUSG00000037206	Islr	535.482	646.608	510.471	423.756	412.102	344.486	0.520342	8.45185e-05	0.0200107
ENSMUSG00000031375	Bgn	426.95	511.045	503.466	340.213	353.412	312.626	0.519944	3.61391e-05	0.00988405
ENSMUSG00000060032	H2afj	391.072	424.245	344.108	669.353	715.756	424.136	-0.640513	0.000177698	0.0364905
ENSMUSG00000042770	Hebp1	440.404	420.344	415.907	730.753	793.583	565.515	-0.708726	5.53269e-08	5.16265e-05
ENSMUSG00000104586	4921539H07Rik	64.5807	66.3188	63.9184	150.982	119.931	99.5625	-0.928098	0.000140805	0.0293893
ENSMUSG00000004328	Hif3a	85.2106	52.6649	69.1719	108.707	123.758	227.002	-1.15099	0.000113256	0.0249525

## Sheet: Table S2
Supplementary Table 2. Enrichment analysis of Gene Ontology (GO) using 62 DEGs between WT and AS mice
Enrichment FDR	nGenes	Pathway Genes	Fold Enrichment	Pathway	URL	Genes
3.94e-06	10	286	13.1933	Extracellular matrix organization	http://amigo.geneontology.org/cgi-bin/amigo/term_details?term=GO:0030198	Col18a1 Col1a1 Col3a1 Col1a2 Crispld2 Olfml2a Myh11 Aebp1 Fmod Fn1
3.94e-06	10	288	13.1017	Extracellular structure organization	http://amigo.geneontology.org/cgi-bin/amigo/term_details?term=GO:0043062	Col18a1 Col1a1 Col3a1 Col1a2 Crispld2 Olfml2a Myh11 Aebp1 Fmod Fn1
0.00015427	12	717	6.31511	Blood vessel development	http://amigo.geneontology.org/cgi-bin/amigo/term_details?term=GO:0001568	Col18a1 Col1a1 Hif3a Fn1 Col1a2 Acta2 Anpep Fgfbp1 Sphk1 Aldh1a2 Col3a1 Cfh
0.00015427	5	53	35.5969	Collagen fibril organization	http://amigo.geneontology.org/cgi-bin/amigo/term_details?term=GO:0030199	Col1a1 Aebp1 Col1a2 Col3a1 Fmod
0.00019087	12	747	6.06149	Vasculature development	http://amigo.geneontology.org/cgi-bin/amigo/term_details?term=GO:0001944	Col18a1 Col1a1 Hif3a Fn1 Col1a2 Acta2 Anpep Fgfbp1 Sphk1 Aldh1a2 Col3a1 Cfh
0.00063912	4	34	44.3915	Modified amino acid transport	http://amigo.geneontology.org/cgi-bin/amigo/term_details?term=GO:0072337	Slc6a20a Slc13a3 Slc6a13 Slc22a8
0.00145683	13	1113	4.40724	Tube development	http://amigo.geneontology.org/cgi-bin/amigo/term_details?term=GO:0035295	Col18a1 Hif3a Aldh1a2 Gh Fn1 Crispld2 Anpep Gjb2 Fgfbp1 Sphk1 Sfrp1 Col3a1 Cfh
0.00145683	8	378	7.98577	Wound healing	http://amigo.geneontology.org/cgi-bin/amigo/term_details?term=GO:0042060	Fn1 Col1a1 Serpind1 Serping1 Thbd Cfh Col3a1 Acta2
0.00145683	13	1136	4.31801	Circulatory system development	http://amigo.geneontology.org/cgi-bin/amigo/term_details?term=GO:0072359	Col18a1 Col1a1 Fn1 Hif3a Myh11 Col1a2 Acta2 Anpep Fgfbp1 Sphk1 Aldh1a2 Col3a1 Cfh
0.00270567	4	55	27.442	Sulfur compound transport	http://amigo.geneontology.org/cgi-bin/amigo/term_details?term=GO:0072348	Slc13a3 Slc26a7 Slc6a13 Slc22a8
0.00270718	12	1043	4.34126	Response to organic cyclic compound	http://amigo.geneontology.org/cgi-bin/amigo/term_details?term=GO:0014070	Cdh1 Col1a1 Aldh1a2 Ptgds Gh Slc22a6 Sfrp1 Colec12 Bmp6 Gjb2 Thbd Fibin
0.00607231	15	1802	3.14091	Response to oxygen-containing compound	http://amigo.geneontology.org/cgi-bin/amigo/term_details?term=GO:1901700	Gh Col6a1 Col1a1 Col3a1 Col1a2 Sphk1 Cdh1 Aldh1a2 Slc22a6 Sfrp1 Bmp6 Gjb2 Baiap3 Thbd Fibin
0.00607231	3	29	39.0339	Prostaglandin biosynthetic process	http://amigo.geneontology.org/cgi-bin/amigo/term_details?term=GO:0001516	Ptgds Cd74 Sphk1
0.00607231	8	512	5.89574	Response to wounding	http://amigo.geneontology.org/cgi-bin/amigo/term_details?term=GO:0009611	Fn1 Col1a1 Serpind1 Serping1 Thbd Cfh Col3a1 Acta2
0.00607231	2	4	188.664	Alpha-ketoglutarate transport	http://amigo.geneontology.org/cgi-bin/amigo/term_details?term=GO:0015742	Slc13a3 Slc22a6
0.00607231	3	29	39.0339	Peptide cross-linking	http://amigo.geneontology.org/cgi-bin/amigo/term_details?term=GO:0018149	Bgn Fn1 Col3a1
0.00607231	5	155	12.1719	Response to estradiol	http://amigo.geneontology.org/cgi-bin/amigo/term_details?term=GO:0032355	Col1a1 Aldh1a2 Gh Sfrp1 Gjb2
0.00607231	3	29	39.0339	Prostanoid biosynthetic process	http://amigo.geneontology.org/cgi-bin/amigo/term_details?term=GO:0046457	Ptgds Cd74 Sphk1
0.00607231	7	352	7.50367	Response to steroid hormone	http://amigo.geneontology.org/cgi-bin/amigo/term_details?term=GO:0048545	Col1a1 Ptgds Sfrp1 Bmp6 Gjb2 Fibin Gh
0.00607231	4	76	19.8593	Cellular response to amino acid stimulus	http://amigo.geneontology.org/cgi-bin/amigo/term_details?term=GO:0071230	Col6a1 Col1a1 Col3a1 Col1a2
0.00665675	12	1232	3.67527	Cellular response to oxygen-containing compound	http://amigo.geneontology.org/cgi-bin/amigo/term_details?term=GO:1901701	Gh Col6a1 Col1a1 Col3a1 Col1a2 Sphk1 Cdh1 Sfrp1 Gjb2 Baiap3 Aldh1a2 Bmp6
0.00665675	5	167	11.2972	Blood coagulation	http://amigo.geneontology.org/cgi-bin/amigo/term_details?term=GO:0007596	Fn1 Serpind1 Serping1 Thbd Cfh
0.00665675	5	170	11.0979	Hemostasis	http://amigo.geneontology.org/cgi-bin/amigo/term_details?term=GO:0007599	Fn1 Serpind1 Serping1 Thbd Cfh
0.00665675	21	3382	2.34296	Response to organic substance	http://amigo.geneontology.org/cgi-bin/amigo/term_details?term=GO:0010033	Gh Cd74 Bmp6 Sphk1 Col6a1 Col1a1 Col3a1 Cfh Col1a2 Sfrp1 Cdh1 Aldh1a2 Ptgds Slc22a6 Colec12 Gjb2 Baiap3 Thbd Fibin Fgfbp1 Fn1
0.00665675	5	170	11.0979	Coagulation	http://amigo.geneontology.org/cgi-bin/amigo/term_details?term=GO:0050817	Fn1 Serpind1 Serping1 Thbd Cfh
0.00665675	4	84	17.968	Cellular response to acid chemical	http://amigo.geneontology.org/cgi-bin/amigo/term_details?term=GO:0071229	Col6a1 Col1a1 Col3a1 Col1a2
0.00666538	9	704	4.82379	Cellular response to nitrogen compound	http://amigo.geneontology.org/cgi-bin/amigo/term_details?term=GO:1901699	Gh Col6a1 Col1a1 Col3a1 Col1a2 Cdh1 Sfrp1 Colec12 Gjb2
0.00714999	10	887	4.25398	Tube morphogenesis	http://amigo.geneontology.org/cgi-bin/amigo/term_details?term=GO:0035239	Col18a1 Hif3a Fn1 Anpep Fgfbp1 Sphk1 Sfrp1 Col3a1 Cfh Aldh1a2
0.00825509	6	292	7.75331	Anion transmembrane transport	http://amigo.geneontology.org/cgi-bin/amigo/term_details?term=GO:0098656	Slc13a3 Slc6a20a Slc47a1 Slc22a6 Slc26a7 Slc6a13
0.00845292	4	99	15.2456	Amino acid transmembrane transport	http://amigo.geneontology.org/cgi-bin/amigo/term_details?term=GO:0003333	Slc6a20a Slc47a1 Slc13a3 Slc6a13
0.00845292	10	917	4.1148	Regulation of cell migration	http://amigo.geneontology.org/cgi-bin/amigo/term_details?term=GO:0030334	Col18a1 Cd74 Cdh1 Col1a1 Fn1 Sfrp1 Fgfbp1 Sphk1 Col3a1 Acta2
0.00845292	4	101	14.9437	Collagen metabolic process	http://amigo.geneontology.org/cgi-bin/amigo/term_details?term=GO:0032963	Col1a1 Mrc2 Col1a2 Fn1
0.00845292	4	101	14.9437	Fibroblast proliferation	http://amigo.geneontology.org/cgi-bin/amigo/term_details?term=GO:0048144	Cd74 Fn1 Sfrp1 Sphk1
0.00845292	4	99	15.2456	Regulation of fibroblast proliferation	http://amigo.geneontology.org/cgi-bin/amigo/term_details?term=GO:0048145	Cd74 Fn1 Sfrp1 Sphk1
0.00845292	2	7	107.808	Positive regulation of steroid hormone biosynthetic process	http://amigo.geneontology.org/cgi-bin/amigo/term_details?term=GO:0090031	Gh Bmp6
0.00893161	5	194	9.72494	Response to corticosteroid	http://amigo.geneontology.org/cgi-bin/amigo/term_details?term=GO:0031960	Col1a1 Ptgds Bmp6 Gjb2 Fibin
0.00957852	11	1144	3.62815	Anatomical structure formation involved in morphogenesis	http://amigo.geneontology.org/cgi-bin/amigo/term_details?term=GO:0048646	Col18a1 Col6a1 Hif3a Fn1 Anpep Fgfbp1 Sphk1 Sfrp1 Col1a1 Aldh1a2 Cfh
0.0100793	4	108	13.9751	Response to retinoic acid	http://amigo.geneontology.org/cgi-bin/amigo/term_details?term=GO:0032526	Col1a1 Bmp6 Gjb2 Aldh1a2
0.0106494	10	970	3.88998	Regulation of cell motility	http://amigo.geneontology.org/cgi-bin/amigo/term_details?term=GO:2000145	Col18a1 Cd74 Cdh1 Col1a1 Fn1 Sfrp1 Fgfbp1 Sphk1 Col3a1 Acta2
0.011133	8	623	4.8453	Blood vessel morphogenesis	http://amigo.geneontology.org/cgi-bin/amigo/term_details?term=GO:0048514	Col18a1 Hif3a Fn1 Anpep Fgfbp1 Sphk1 Col3a1 Cfh
0.0115526	2	9	83.8506	Glutathione transport	http://amigo.geneontology.org/cgi-bin/amigo/term_details?term=GO:0034635	Slc13a3 Slc22a8
0.0115526	2	9	83.8506	Tripeptide transport	http://amigo.geneontology.org/cgi-bin/amigo/term_details?term=GO:0042939	Slc13a3 Slc22a8
0.0115775	11	1190	3.4879	Response to nitrogen compound	http://amigo.geneontology.org/cgi-bin/amigo/term_details?term=GO:1901698	Gh Col6a1 Col1a1 Col3a1 Col1a2 Cdh1 Slc22a6 Sfrp1 Colec12 Gjb2 Thbd
0.0115775	8	637	4.73881	Cellular response to organonitrogen compound	http://amigo.geneontology.org/cgi-bin/amigo/term_details?term=GO:0071417	Gh Col6a1 Col1a1 Col3a1 Col1a2 Cdh1 Sfrp1 Gjb2
0.0115775	3	47	24.0847	Amino acid import across plasma membrane	http://amigo.geneontology.org/cgi-bin/amigo/term_details?term=GO:0089718	Slc6a20a Slc47a1 Slc6a13
0.0134034	10	1019	3.70292	Regulation of locomotion	http://amigo.geneontology.org/cgi-bin/amigo/term_details?term=GO:0040012	Col18a1 Cd74 Cdh1 Col1a1 Fn1 Sfrp1 Fgfbp1 Sphk1 Col3a1 Acta2
0.0135316	7	503	5.25108	Organic anion transport	http://amigo.geneontology.org/cgi-bin/amigo/term_details?term=GO:0015711	Slc13a3 Slc22a6 Slc6a20a Slc47a1 Slc26a7 Slc6a13 Slc22a8
0.0135316	6	358	6.32393	Organic acid transport	http://amigo.geneontology.org/cgi-bin/amigo/term_details?term=GO:0015849	Slc13a3 Slc6a20a Slc47a1 Slc22a6 Slc26a7 Slc6a13
0.0135316	4	125	12.0745	Response to amino acid	http://amigo.geneontology.org/cgi-bin/amigo/term_details?term=GO:0043200	Col6a1 Col1a1 Col3a1 Col1a2
0.0135316	2	11	68.605	Skin morphogenesis	http://amigo.geneontology.org/cgi-bin/amigo/term_details?term=GO:0043589	Col1a1 Col1a2
0.0135316	3	53	21.3582	Icosanoid biosynthetic process	http://amigo.geneontology.org/cgi-bin/amigo/term_details?term=GO:0046456	Ptgds Cd74 Sphk1
0.0135316	10	1031	3.65982	Secretion	http://amigo.geneontology.org/cgi-bin/amigo/term_details?term=GO:0046903	Slc26a7 Doc2a Ptgds Cd74 Slc22a6 Sfrp1 Bmp6 Baiap3 Anpep Sphk1
0.0135316	6	354	6.39538	Carboxylic acid transport	http://amigo.geneontology.org/cgi-bin/amigo/term_details?term=GO:0046942	Slc13a3 Slc6a20a Slc47a1 Slc22a6 Slc26a7 Slc6a13
0.0135316	3	52	21.7689	Face development	http://amigo.geneontology.org/cgi-bin/amigo/term_details?term=GO:0060324	Crispld2 Col1a1 Aldh1a2
0.0135316	2	11	68.605	Bone trabecula formation	http://amigo.geneontology.org/cgi-bin/amigo/term_details?term=GO:0060346	Col1a1 Sfrp1
0.0136124	3	55	20.5815	Prostanoid metabolic process	http://amigo.geneontology.org/cgi-bin/amigo/term_details?term=GO:0006692	Ptgds Cd74 Sphk1
0.0136124	3	55	20.5815	Prostaglandin metabolic process	http://amigo.geneontology.org/cgi-bin/amigo/term_details?term=GO:0006693	Ptgds Cd74 Sphk1
0.0136124	14	1935	2.73002	Tissue development	http://amigo.geneontology.org/cgi-bin/amigo/term_details?term=GO:0009888	Col18a1 Sfrp1 Bmp6 Col6a1 Col1a1 Aldh1a2 Myh11 Fn1 Acta2 Gjb2 Bgn Col3a1 Cfh Col1a2
0.0136124	12	1473	3.07395	Cell migration	http://amigo.geneontology.org/cgi-bin/amigo/term_details?term=GO:0016477	Tspan11 Col18a1 Cd74 Cdh1 Col1a1 Igfbp6 Fn1 Sfrp1 Fgfbp1 Sphk1 Col3a1 Acta2
0.0136124	3	54	20.9626	Amino acid import	http://amigo.geneontology.org/cgi-bin/amigo/term_details?term=GO:0043090	Slc6a20a Slc47a1 Slc6a13
0.0136124	16	2423	2.49164	Cellular response to organic substance	http://amigo.geneontology.org/cgi-bin/amigo/term_details?term=GO:0071310	Gh Cd74 Bmp6 Sphk1 Col6a1 Col1a1 Col3a1 Col1a2 Sfrp1 Cdh1 Colec12 Gjb2 Baiap3 Aldh1a2 Fgfbp1 Fn1
0.0140479	2	12	62.8879	Positive regulation of hormone biosynthetic process	http://amigo.geneontology.org/cgi-bin/amigo/term_details?term=GO:0046886	Gh Bmp6
0.0140479	10	1066	3.53966	Regulation of cellular component movement	http://amigo.geneontology.org/cgi-bin/amigo/term_details?term=GO:0051270	Col18a1 Cd74 Cdh1 Col1a1 Fn1 Sfrp1 Fgfbp1 Sphk1 Col3a1 Acta2
0.0142532	3	57	19.8593	Unsaturated fatty acid biosynthetic process	http://amigo.geneontology.org/cgi-bin/amigo/term_details?term=GO:0006636	Ptgds Cd74 Sphk1
0.0142532	7	527	5.01194	Angiogenesis	http://amigo.geneontology.org/cgi-bin/amigo/term_details?term=GO:0001525	Col18a1 Hif3a Fn1 Anpep Fgfbp1 Sphk1 Cfh
0.0152225	10	1084	3.48088	Response to organonitrogen compound	http://amigo.geneontology.org/cgi-bin/amigo/term_details?term=GO:0010243	Gh Col6a1 Col1a1 Col3a1 Col1a2 Cdh1 Slc22a6 Sfrp1 Gjb2 Thbd
0.0157789	17	2741	2.34023	Response to external stimulus	http://amigo.geneontology.org/cgi-bin/amigo/term_details?term=GO:0009605	Col1a1 Gh Lyz2 Cd74 Aldh1a2 Serping1 Col3a1 Cfh Sfrp1 Acta2 Colec12 Bmp6 Gjb2 Thbd Fabp7 Sphk1 Fn1
0.0157789	3	60	18.8664	Organic cation transport	http://amigo.geneontology.org/cgi-bin/amigo/term_details?term=GO:0015695	Slc47a1 Slc6a20a Slc22a8
0.0170155	4	145	10.409	Response to acid chemical	http://amigo.geneontology.org/cgi-bin/amigo/term_details?term=GO:0001101	Col6a1 Col1a1 Col3a1 Col1a2
0.0173081	7	554	4.76768	Positive regulation of cell migration	http://amigo.geneontology.org/cgi-bin/amigo/term_details?term=GO:0030335	Col18a1 Cd74 Col1a1 Fn1 Fgfbp1 Sphk1 Acta2
0.0173081	3	63	17.968	Positive regulation of fibroblast proliferation	http://amigo.geneontology.org/cgi-bin/amigo/term_details?term=GO:0048146	Cd74 Fn1 Sphk1
0.0173081	2	14	53.9039	Bone trabecula morphogenesis	http://amigo.geneontology.org/cgi-bin/amigo/term_details?term=GO:0061430	Col1a1 Sfrp1
0.0180178	4	150	10.0621	Carboxylic acid transmembrane transport	http://amigo.geneontology.org/cgi-bin/amigo/term_details?term=GO:1905039	Slc13a3 Slc6a20a Slc47a1 Slc6a13
0.0180178	9	922	3.68324	Response to cytokine	http://amigo.geneontology.org/cgi-bin/amigo/term_details?term=GO:0034097	Cd74 Cfh Col1a1 Aldh1a2 Gh Sfrp1 Sphk1 Col3a1 Fn1
0.0184356	4	152	9.92967	Organic acid transmembrane transport	http://amigo.geneontology.org/cgi-bin/amigo/term_details?term=GO:1903825	Slc13a3 Slc6a20a Slc47a1 Slc6a13
0.0184356	2	15	50.3103	Regulation of complement activation	http://amigo.geneontology.org/cgi-bin/amigo/term_details?term=GO:0030449	Serping1 Cfh
0.0199887	3	68	16.6468	L-alpha-amino acid transmembrane transport	http://amigo.geneontology.org/cgi-bin/amigo/term_details?term=GO:1902475	Slc47a1 Slc13a3 Slc6a20a
0.0199887	7	578	4.56971	Positive regulation of cell motility	http://amigo.geneontology.org/cgi-bin/amigo/term_details?term=GO:2000147	Col18a1 Cd74 Col1a1 Fn1 Fgfbp1 Sphk1 Acta2
0.0199887	11	1362	3.04743	Cell adhesion	http://amigo.geneontology.org/cgi-bin/amigo/term_details?term=GO:0007155	Fn1 Kirrel Col1a1 Cdh1 Col6a1 Col18a1 Bmp6 Cd74 Cfh Col3a1 Sfrp1
0.0199887	2	16	47.1659	Quaternary ammonium group transport	http://amigo.geneontology.org/cgi-bin/amigo/term_details?term=GO:0015697	Slc6a20a Slc22a8
0.0204728	11	1374	3.02082	Biological adhesion	http://amigo.geneontology.org/cgi-bin/amigo/term_details?term=GO:0022610	Fn1 Kirrel Col1a1 Cdh1 Col6a1 Col18a1 Bmp6 Cd74 Cfh Col3a1 Sfrp1
0.0204728	5	278	6.78647	Mesenchyme development	http://amigo.geneontology.org/cgi-bin/amigo/term_details?term=GO:0060485	Col1a1 Fn1 Sfrp1 Aldh1a2 Acta2
0.021055	12	1607	2.81763	Response to endogenous stimulus	http://amigo.geneontology.org/cgi-bin/amigo/term_details?term=GO:0009719	Gh Bmp6 Col6a1 Col1a1 Col3a1 Col1a2 Sfrp1 Cdh1 Ptgds Gjb2 Fibin Fgfbp1
0.0212729	2	17	44.3915	Positive regulation of hormone metabolic process	http://amigo.geneontology.org/cgi-bin/amigo/term_details?term=GO:0032352	Gh Bmp6
0.0212729	2	17	44.3915	Regulation of steroid hormone biosynthetic process	http://amigo.geneontology.org/cgi-bin/amigo/term_details?term=GO:0090030	Gh Bmp6
0.0217396	3	73	15.5066	Fatty acid derivative biosynthetic process	http://amigo.geneontology.org/cgi-bin/amigo/term_details?term=GO:1901570	Ptgds Cd74 Sphk1
0.0217396	2	18	41.9253	Oligopeptide transport	http://amigo.geneontology.org/cgi-bin/amigo/term_details?term=GO:0006857	Slc13a3 Slc22a8
0.0217396	4	165	9.14734	Amino acid transport	http://amigo.geneontology.org/cgi-bin/amigo/term_details?term=GO:0006865	Slc6a20a Slc47a1 Slc13a3 Slc6a13
0.0217396	9	975	3.48302	Response to lipid	http://amigo.geneontology.org/cgi-bin/amigo/term_details?term=GO:0033993	Col1a1 Aldh1a2 Ptgds Gh Sfrp1 Bmp6 Gjb2 Thbd Fibin
0.0217396	7	597	4.42428	Positive regulation of locomotion	http://amigo.geneontology.org/cgi-bin/amigo/term_details?term=GO:0040017	Col18a1 Cd74 Col1a1 Fn1 Fgfbp1 Sphk1 Acta2
0.0217396	12	1636	2.76768	Cell motility	http://amigo.geneontology.org/cgi-bin/amigo/term_details?term=GO:0048870	Tspan11 Col18a1 Cd74 Cdh1 Col1a1 Igfbp6 Fn1 Sfrp1 Fgfbp1 Sphk1 Col3a1 Acta2
0.0217396	7	599	4.4095	Positive regulation of cellular component movement	http://amigo.geneontology.org/cgi-bin/amigo/term_details?term=GO:0051272	Col18a1 Cd74 Col1a1 Fn1 Fgfbp1 Sphk1 Acta2
0.0217396	12	1636	2.76768	Localization of cell	http://amigo.geneontology.org/cgi-bin/amigo/term_details?term=GO:0051674	Tspan11 Col18a1 Cd74 Cdh1 Col1a1 Igfbp6 Fn1 Sfrp1 Fgfbp1 Sphk1 Col3a1 Acta2
0.0217396	2	18	41.9253	Protein trimerization	http://amigo.geneontology.org/cgi-bin/amigo/term_details?term=GO:0070206	Col1a2 Cd74
0.0219617	7	605	4.36577	Response to inorganic substance	http://amigo.geneontology.org/cgi-bin/amigo/term_details?term=GO:0010035	Sphk1 Cdh1 Col1a1 Bmp6 Fibin Cp Fn1
0.0228514	22	4350	1.90832	Transport	http://amigo.geneontology.org/cgi-bin/amigo/term_details?term=GO:0006810	Cp Slc47a1 Slc13a3 Slc22a6 Slc6a13 Slc6a20a Cd74 Slc26a7 Gjb2 Doc2a Cdh1 Ptgds Mrc2 Sfrp1 Colec12 Bmp6 Baiap3 Sphk1 Slc22a8 Col1a1 Gh Anpep
0.024159	3	79	14.3289	L-amino acid transport	http://amigo.geneontology.org/cgi-bin/amigo/term_details?term=GO:0015807	Slc47a1 Slc13a3 Slc6a20a
0.024159	14	2152	2.45473	Positive regulation of response to stimulus	http://amigo.geneontology.org/cgi-bin/amigo/term_details?term=GO:0048584	Gh Cd74 Bmp6 Col3a1 Cfh Col1a1 Igfbp6 Serping1 Fn1 Sfrp1 Baiap3 Sphk1 Fgfbp1 Acta2
0.024159	4	176	8.57563	Response to glucocorticoid	http://amigo.geneontology.org/cgi-bin/amigo/term_details?term=GO:0051384	Ptgds Bmp6 Gjb2 Fibin
0.024159	8	805	3.74984	Head development	http://amigo.geneontology.org/cgi-bin/amigo/term_details?term=GO:0060322	Cdh1 Aldh1a2 Crispld2 Col1a1 Sfrp1 Sphk1 Fabp7 Col3a1

## Sheet: Table S3
Supplementary Table 3. Enrichment analysis of KEGG pathway using 62 DEGs between WT and AS mice
##Databases: KEGG PATHWAY
##Statistical test method: hypergeometric test / Fisher's exact test
##FDR correction method: Benjamini and Hochberg
#Term	Database	ID	Input number	Background number	P-Value	Corrected P-Value	Input	Hyperlink
Protein digestion and absorption	KEGG PATHWAY	mmu04974	5	90	3.08097e-06	0.000237869	ENSMUSG00000001506|ENSMUSG00000001119|ENSMUSG00000026043|ENSMUSG00000029661|ENSMUSG00000001435	http://www.genome.jp/kegg-bin/show_pathway?mmu04974/mmu:12843%09red/mmu:12833%09red/mmu:12822%09red/mmu:12825%09red/mmu:12842%09red
AGE-RAGE signaling pathway in diabetic complications	KEGG PATHWAY	mmu04933	5	102	5.53183e-06	0.000237869	ENSMUSG00000074743|ENSMUSG00000001506|ENSMUSG00000026043|ENSMUSG00000029661|ENSMUSG00000026193	http://www.genome.jp/kegg-bin/show_pathway?mmu04933/mmu:12843%09red/mmu:12842%09red/mmu:21824%09red/mmu:12825%09red/mmu:14268%09red
ECM-receptor interaction	KEGG PATHWAY	mmu04512	4	86	6.22177e-05	0.00145764	ENSMUSG00000001506|ENSMUSG00000001119|ENSMUSG00000029661|ENSMUSG00000026193	http://www.genome.jp/kegg-bin/show_pathway?mmu04512/mmu:12843%09red/mmu:12833%09red/mmu:14268%09red/mmu:12842%09red
Complement and coagulation cascades	KEGG PATHWAY	mmu04610	4	88	6.77972e-05	0.00145764	ENSMUSG00000022766|ENSMUSG00000023224|ENSMUSG00000026365|ENSMUSG00000074743	http://www.genome.jp/kegg-bin/show_pathway?mmu04610/mmu:12258%09red/mmu:21824%09red/mmu:15160%09red/mmu:12628%09red
Amoebiasis	KEGG PATHWAY	mmu05146	4	102	0.000117601	0.00175481	ENSMUSG00000001506|ENSMUSG00000026043|ENSMUSG00000029661|ENSMUSG00000026193	http://www.genome.jp/kegg-bin/show_pathway?mmu05146/mmu:12843%09red/mmu:12842%09red/mmu:12825%09red/mmu:14268%09red
Focal adhesion	KEGG PATHWAY	mmu04510	5	199	0.000122428	0.00175481	ENSMUSG00000067818|ENSMUSG00000001506|ENSMUSG00000001119|ENSMUSG00000029661|ENSMUSG00000026193	http://www.genome.jp/kegg-bin/show_pathway?mmu04510/mmu:12843%09red/mmu:12833%09red/mmu:98932%09red/mmu:14268%09red/mmu:12842%09red
Relaxin signaling pathway	KEGG PATHWAY	mmu04926	4	131	0.000297685	0.00365727	ENSMUSG00000035783|ENSMUSG00000026043|ENSMUSG00000029661|ENSMUSG00000001506	http://www.genome.jp/kegg-bin/show_pathway?mmu04926/mmu:12843%09red/mmu:12842%09red/mmu:11475%09red/mmu:12825%09red
Vascular smooth muscle contraction	KEGG PATHWAY	mmu04270	4	139	0.000370474	0.0039826	ENSMUSG00000035783|ENSMUSG00000018830|ENSMUSG00000005611|ENSMUSG00000067818	http://www.genome.jp/kegg-bin/show_pathway?mmu04270/mmu:11475%09red/mmu:98932%09red/mmu:17880%09red/mmu:17540%09red
Tuberculosis	KEGG PATHWAY	mmu05152	4	177	0.000897508	0.00857619	ENSMUSG00000020695|ENSMUSG00000024610|ENSMUSG00000061878|ENSMUSG00000060586	http://www.genome.jp/kegg-bin/show_pathway?mmu05152/mmu:20698%09red/mmu:14969%09red/mmu:17534%09red/mmu:16149%09red
PI3K-Akt signaling pathway	KEGG PATHWAY	mmu04151	5	354	0.00159776	0.0137407	ENSMUSG00000001506|ENSMUSG00000020713|ENSMUSG00000001119|ENSMUSG00000029661|ENSMUSG00000026193	http://www.genome.jp/kegg-bin/show_pathway?mmu04151/mmu:12843%09red/mmu:12833%09red/mmu:14268%09red/mmu:14599%09red/mmu:12842%09red
Platelet activation	KEGG PATHWAY	mmu04611	3	124	0.00341355	0.0266878	ENSMUSG00000001506|ENSMUSG00000026043|ENSMUSG00000029661	http://www.genome.jp/kegg-bin/show_pathway?mmu04611/mmu:12843%09red/mmu:12842%09red/mmu:12825%09red
Apelin signaling pathway	KEGG PATHWAY	mmu04371	3	137	0.0044846	0.0321396	ENSMUSG00000035783|ENSMUSG00000000303|ENSMUSG00000061878	http://www.genome.jp/kegg-bin/show_pathway?mmu04371/mmu:11475%09red/mmu:20698%09red/mmu:12550%09red
Phagosome	KEGG PATHWAY	mmu04145	3	172	0.00829899	0.054901	ENSMUSG00000020695|ENSMUSG00000036103|ENSMUSG00000060586	http://www.genome.jp/kegg-bin/show_pathway?mmu04145/mmu:140792%09red/mmu:14969%09red/mmu:17534%09red
Human papillomavirus infection	KEGG PATHWAY	mmu05165	4	352	0.0100589	0.0617904	ENSMUSG00000001506|ENSMUSG00000001119|ENSMUSG00000029661|ENSMUSG00000026193	http://www.genome.jp/kegg-bin/show_pathway?mmu05165/mmu:12843%09red/mmu:12833%09red/mmu:14268%09red/mmu:12842%09red
Proteoglycans in cancer	KEGG PATHWAY	mmu05205	3	205	0.0132283	0.0758423	ENSMUSG00000001506|ENSMUSG00000029661|ENSMUSG00000026193	http://www.genome.jp/kegg-bin/show_pathway?mmu05205/mmu:12843%09red/mmu:12842%09red/mmu:14268%09red
Bacterial invasion of epithelial cells	KEGG PATHWAY	mmu05100	2	76	0.0147488	0.0792749	ENSMUSG00000000303|ENSMUSG00000026193	http://www.genome.jp/kegg-bin/show_pathway?mmu05100/mmu:14268%09red/mmu:12550%09red
Antigen processing and presentation	KEGG PATHWAY	mmu04612	2	82	0.0169669	0.0858327	ENSMUSG00000024610|ENSMUSG00000060586	http://www.genome.jp/kegg-bin/show_pathway?mmu04612/mmu:14969%09red/mmu:16149%09red
Staphylococcus aureus infection	KEGG PATHWAY	mmu05150	2	88	0.0193178	0.0922959	ENSMUSG00000026365|ENSMUSG00000060586	http://www.genome.jp/kegg-bin/show_pathway?mmu05150/mmu:14969%09red/mmu:12628%09red
Hematopoietic cell lineage	KEGG PATHWAY	mmu04640	2	94	0.0217972	0.0955576	ENSMUSG00000039062|ENSMUSG00000060586	http://www.genome.jp/kegg-bin/show_pathway?mmu04640/mmu:14969%09red/mmu:16790%09red
TGF-beta signaling pathway	KEGG PATHWAY	mmu04350	2	95	0.0222227	0.0955576	ENSMUSG00000041559|ENSMUSG00000039004	http://www.genome.jp/kegg-bin/show_pathway?mmu04350/mmu:14264%09red/mmu:12161%09red
Systemic lupus erythematosus	KEGG PATHWAY	mmu05322	2	139	0.0441061	0.180625	ENSMUSG00000060032|ENSMUSG00000060586	http://www.genome.jp/kegg-bin/show_pathway?mmu05322/mmu:14969%09red/mmu:232440%09red
Hippo signaling pathway	KEGG PATHWAY	mmu04390	2	153	0.0522335	0.204185	ENSMUSG00000000303|ENSMUSG00000039004	http://www.genome.jp/kegg-bin/show_pathway?mmu04390/mmu:12161%09red/mmu:12550%09red
Asthma	KEGG PATHWAY	mmu05310	1	24	0.0575693	0.206827	ENSMUSG00000060586	http://www.genome.jp/kegg-bin/show_pathway?mmu05310/mmu:14969%09red
Cell adhesion molecules (CAMs)	KEGG PATHWAY	mmu04514	2	162	0.0577191	0.206827	ENSMUSG00000000303|ENSMUSG00000060586	http://www.genome.jp/kegg-bin/show_pathway?mmu04514/mmu:14969%09red/mmu:12550%09red
Tight junction	KEGG PATHWAY	mmu04530	2	167	0.06085	0.209324	ENSMUSG00000018830|ENSMUSG00000067818	http://www.genome.jp/kegg-bin/show_pathway?mmu04530/mmu:98932%09red/mmu:17880%09red
cGMP-PKG signaling pathway	KEGG PATHWAY	mmu04022	2	173	0.0646827	0.21395	ENSMUSG00000005611|ENSMUSG00000067818	http://www.genome.jp/kegg-bin/show_pathway?mmu04022/mmu:98932%09red/mmu:17540%09red
Axon guidance	KEGG PATHWAY	mmu04360	2	181	0.0699162	0.222696	ENSMUSG00000057969|ENSMUSG00000067818	http://www.genome.jp/kegg-bin/show_pathway?mmu04360/mmu:20347%09red/mmu:98932%09red
Renin-angiotensin system	KEGG PATHWAY	mmu04614	1	35	0.0818557	0.245326	ENSMUSG00000039062	http://www.genome.jp/kegg-bin/show_pathway?mmu04614/mmu:16790%09red
Thyroid cancer	KEGG PATHWAY	mmu05216	1	37	0.0862048	0.245326	ENSMUSG00000000303	http://www.genome.jp/kegg-bin/show_pathway?mmu05216/mmu:12550%09red
Ferroptosis	KEGG PATHWAY	mmu04216	1	40	0.0926906	0.245326	ENSMUSG00000003617	http://www.genome.jp/kegg-bin/show_pathway?mmu04216/mmu:12870%09red
Porphyrin and chlorophyll metabolism	KEGG PATHWAY	mmu00860	1	41	0.0948424	0.245326	ENSMUSG00000003617	http://www.genome.jp/kegg-bin/show_pathway?mmu00860/mmu:12870%09red
Bladder cancer	KEGG PATHWAY	mmu05219	1	41	0.0948424	0.245326	ENSMUSG00000000303	http://www.genome.jp/kegg-bin/show_pathway?mmu05219/mmu:12550%09red
Regulation of actin cytoskeleton	KEGG PATHWAY	mmu04810	2	217	0.0950373	0.245326	ENSMUSG00000067818|ENSMUSG00000026193	http://www.genome.jp/kegg-bin/show_pathway?mmu04810/mmu:98932%09red/mmu:14268%09red
Intestinal immune network for IgA production	KEGG PATHWAY	mmu04672	1	42	0.0969892	0.245326	ENSMUSG00000060586	http://www.genome.jp/kegg-bin/show_pathway?mmu04672/mmu:14969%09red
Sphingolipid metabolism	KEGG PATHWAY	mmu00600	1	48	0.109765	0.269709	ENSMUSG00000061878	http://www.genome.jp/kegg-bin/show_pathway?mmu00600/mmu:20698%09red
Allograft rejection	KEGG PATHWAY	mmu05330	1	55	0.124447	0.274896	ENSMUSG00000060586	http://www.genome.jp/kegg-bin/show_pathway?mmu05330/mmu:14969%09red
Ovarian steroidogenesis	KEGG PATHWAY	mmu04913	1	57	0.128597	0.274896	ENSMUSG00000039004	http://www.genome.jp/kegg-bin/show_pathway?mmu04913/mmu:12161%09red
Graft-versus-host disease	KEGG PATHWAY	mmu05332	1	57	0.128597	0.274896	ENSMUSG00000060586	http://www.genome.jp/kegg-bin/show_pathway?mmu05332/mmu:14969%09red
Endometrial cancer	KEGG PATHWAY	mmu05213	1	59	0.132729	0.274896	ENSMUSG00000000303	http://www.genome.jp/kegg-bin/show_pathway?mmu05213/mmu:12550%09red
Inflammatory bowel disease (IBD)	KEGG PATHWAY	mmu05321	1	59	0.132729	0.274896	ENSMUSG00000060586	http://www.genome.jp/kegg-bin/show_pathway?mmu05321/mmu:14969%09red
VEGF signaling pathway	KEGG PATHWAY	mmu04370	1	59	0.132729	0.274896	ENSMUSG00000061878	http://www.genome.jp/kegg-bin/show_pathway?mmu04370/mmu:20698%09red
Type I diabetes mellitus	KEGG PATHWAY	mmu04940	1	62	0.13889	0.274896	ENSMUSG00000060586	http://www.genome.jp/kegg-bin/show_pathway?mmu04940/mmu:14969%09red
Glutathione metabolism	KEGG PATHWAY	mmu00480	1	64	0.142973	0.274896	ENSMUSG00000039062	http://www.genome.jp/kegg-bin/show_pathway?mmu00480/mmu:16790%09red
Leishmaniasis	KEGG PATHWAY	mmu05140	1	66	0.147037	0.274896	ENSMUSG00000060586	http://www.genome.jp/kegg-bin/show_pathway?mmu05140/mmu:14969%09red
Autoimmune thyroid disease	KEGG PATHWAY	mmu05320	1	70	0.155109	0.274896	ENSMUSG00000060586	http://www.genome.jp/kegg-bin/show_pathway?mmu05320/mmu:14969%09red
Cytokine-cytokine receptor interaction	KEGG PATHWAY	mmu04060	2	296	0.157	0.274896	ENSMUSG00000020713|ENSMUSG00000039004	http://www.genome.jp/kegg-bin/show_pathway?mmu04060/mmu:12161%09red/mmu:14599%09red
Bile secretion	KEGG PATHWAY	mmu04976	1	72	0.159117	0.274896	ENSMUSG00000063796	http://www.genome.jp/kegg-bin/show_pathway?mmu04976/mmu:19879%09red
Adherens junction	KEGG PATHWAY	mmu04520	1	73	0.161114	0.274896	ENSMUSG00000000303	http://www.genome.jp/kegg-bin/show_pathway?mmu04520/mmu:12550%09red
Melanoma	KEGG PATHWAY	mmu05218	1	73	0.161114	0.274896	ENSMUSG00000000303	http://www.genome.jp/kegg-bin/show_pathway?mmu05218/mmu:12550%09red
Gastric acid secretion	KEGG PATHWAY	mmu04971	1	74	0.163106	0.274896	ENSMUSG00000040569	http://www.genome.jp/kegg-bin/show_pathway?mmu04971/mmu:208890%09red
Pertussis	KEGG PATHWAY	mmu05133	1	76	0.167076	0.274896	ENSMUSG00000023224	http://www.genome.jp/kegg-bin/show_pathway?mmu05133/mmu:12258%09red
Synaptic vesicle cycle	KEGG PATHWAY	mmu04721	1	77	0.169055	0.274896	ENSMUSG00000030108	http://www.genome.jp/kegg-bin/show_pathway?mmu04721/mmu:14412%09red
Salivary secretion	KEGG PATHWAY	mmu04970	1	78	0.171028	0.274896	ENSMUSG00000069516	http://www.genome.jp/kegg-bin/show_pathway?mmu04970/mmu:17105%09red
Viral myocarditis	KEGG PATHWAY	mmu05416	1	80	0.174962	0.274896	ENSMUSG00000060586	http://www.genome.jp/kegg-bin/show_pathway?mmu05416/mmu:14969%09red
Rheumatoid arthritis	KEGG PATHWAY	mmu05323	1	83	0.180828	0.274896	ENSMUSG00000060586	http://www.genome.jp/kegg-bin/show_pathway?mmu05323/mmu:14969%09red
Th1 and Th2 cell differentiation	KEGG PATHWAY	mmu04658	1	87	0.188585	0.274896	ENSMUSG00000060586	http://www.genome.jp/kegg-bin/show_pathway?mmu04658/mmu:14969%09red
PPAR signaling pathway	KEGG PATHWAY	mmu03320	1	87	0.188585	0.274896	ENSMUSG00000019874	http://www.genome.jp/kegg-bin/show_pathway?mmu03320/mmu:12140%09red
Arachidonic acid metabolism	KEGG PATHWAY	mmu00590	1	89	0.192437	0.274896	ENSMUSG00000015090	http://www.genome.jp/kegg-bin/show_pathway?mmu00590/mmu:19215%09red
GABAergic synapse	KEGG PATHWAY	mmu04727	1	89	0.192437	0.274896	ENSMUSG00000030108	http://www.genome.jp/kegg-bin/show_pathway?mmu04727/mmu:14412%09red
Retinol metabolism	KEGG PATHWAY	mmu00830	1	91	0.19627	0.274896	ENSMUSG00000013584	http://www.genome.jp/kegg-bin/show_pathway?mmu00830/mmu:19378%09red
Fc gamma R-mediated phagocytosis	KEGG PATHWAY	mmu04666	1	91	0.19627	0.274896	ENSMUSG00000061878	http://www.genome.jp/kegg-bin/show_pathway?mmu04666/mmu:20698%09red
Small cell lung cancer	KEGG PATHWAY	mmu05222	1	92	0.198181	0.274896	ENSMUSG00000026193	http://www.genome.jp/kegg-bin/show_pathway?mmu05222/mmu:14268%09red
Th17 cell differentiation	KEGG PATHWAY	mmu04659	1	102	0.217038	0.296274	ENSMUSG00000060586	http://www.genome.jp/kegg-bin/show_pathway?mmu04659/mmu:14969%09red
Toxoplasmosis	KEGG PATHWAY	mmu05145	1	108	0.228142	0.306566	ENSMUSG00000060586	http://www.genome.jp/kegg-bin/show_pathway?mmu05145/mmu:14969%09red
Leukocyte transendothelial migration	KEGG PATHWAY	mmu04670	1	116	0.242707	0.321121	ENSMUSG00000067818	http://www.genome.jp/kegg-bin/show_pathway?mmu04670/mmu:98932%09red
Yersinia infection	KEGG PATHWAY	mmu05135	1	123	0.25523	0.327609	ENSMUSG00000026193	http://www.genome.jp/kegg-bin/show_pathway?mmu05135/mmu:14268%09red
Sphingolipid signaling pathway	KEGG PATHWAY	mmu04071	1	123	0.25523	0.327609	ENSMUSG00000061878	http://www.genome.jp/kegg-bin/show_pathway?mmu04071/mmu:20698%09red
Herpes simplex virus 1 infection	KEGG PATHWAY	mmu05168	2	423	0.266565	0.337126	ENSMUSG00000024610|ENSMUSG00000060586	http://www.genome.jp/kegg-bin/show_pathway?mmu05168/mmu:14969%09red/mmu:16149%09red
Fluid shear stress and atherosclerosis	KEGG PATHWAY	mmu05418	1	144	0.291589	0.36343	ENSMUSG00000074743	http://www.genome.jp/kegg-bin/show_pathway?mmu05418/mmu:21824%09red
Phospholipase D signaling pathway	KEGG PATHWAY	mmu04072	1	149	0.299986	0.365383	ENSMUSG00000061878	http://www.genome.jp/kegg-bin/show_pathway?mmu04072/mmu:20698%09red
Gastric cancer	KEGG PATHWAY	mmu05226	1	150	0.301653	0.365383	ENSMUSG00000000303	http://www.genome.jp/kegg-bin/show_pathway?mmu05226/mmu:12550%09red
Oxytocin signaling pathway	KEGG PATHWAY	mmu04921	1	153	0.306633	0.366255	ENSMUSG00000067818	http://www.genome.jp/kegg-bin/show_pathway?mmu04921/mmu:98932%09red
Wnt signaling pathway	KEGG PATHWAY	mmu04310	1	161	0.31974	0.375887	ENSMUSG00000031548	http://www.genome.jp/kegg-bin/show_pathway?mmu04310/mmu:20377%09red
Influenza A	KEGG PATHWAY	mmu05164	1	165	0.326202	0.375887	ENSMUSG00000060586	http://www.genome.jp/kegg-bin/show_pathway?mmu05164/mmu:14969%09red
Jak-STAT signaling pathway	KEGG PATHWAY	mmu04630	1	166	0.327808	0.375887	ENSMUSG00000020713	http://www.genome.jp/kegg-bin/show_pathway?mmu04630/mmu:14599%09red
Necroptosis	KEGG PATHWAY	mmu04217	1	174	0.340522	0.385328	ENSMUSG00000060032	http://www.genome.jp/kegg-bin/show_pathway?mmu04217/mmu:232440%09red
Transcriptional misregulation in cancer	KEGG PATHWAY	mmu05202	1	179	0.348348	0.389064	ENSMUSG00000047507	http://www.genome.jp/kegg-bin/show_pathway?mmu05202/mmu:545192%09red
Pathways in cancer	KEGG PATHWAY	mmu05200	2	534	0.363343	0.399128	ENSMUSG00000000303|ENSMUSG00000026193	http://www.genome.jp/kegg-bin/show_pathway?mmu05200/mmu:14268%09red/mmu:12550%09red
Calcium signaling pathway	KEGG PATHWAY	mmu04020	1	193	0.369778	0.399128	ENSMUSG00000061878	http://www.genome.jp/kegg-bin/show_pathway?mmu04020/mmu:20698%09red
Alcoholism	KEGG PATHWAY	mmu05034	1	194	0.371282	0.399128	ENSMUSG00000060032	http://www.genome.jp/kegg-bin/show_pathway?mmu05034/mmu:232440%09red
cAMP signaling pathway	KEGG PATHWAY	mmu04024	1	213	0.399196	0.423173	ENSMUSG00000067818	http://www.genome.jp/kegg-bin/show_pathway?mmu04024/mmu:98932%09red
Rap1 signaling pathway	KEGG PATHWAY	mmu04015	1	216	0.40349	0.423173	ENSMUSG00000000303	http://www.genome.jp/kegg-bin/show_pathway?mmu04015/mmu:12550%09red
Epstein-Barr virus infection	KEGG PATHWAY	mmu05169	1	220	0.409169	0.423959	ENSMUSG00000060586	http://www.genome.jp/kegg-bin/show_pathway?mmu05169/mmu:14969%09red
Human T-cell leukemia virus 1 infection	KEGG PATHWAY	mmu05166	1	239	0.435428	0.445795	ENSMUSG00000060586	http://www.genome.jp/kegg-bin/show_pathway?mmu05166/mmu:14969%09red
Metabolic pathways	KEGG PATHWAY	mmu01100	4	1478	0.468785	0.4743	ENSMUSG00000039062|ENSMUSG00000013584|ENSMUSG00000061878|ENSMUSG00000015090	http://www.genome.jp/kegg-bin/show_pathway?mmu01100/mmu:19215%09red/mmu:20698%09red/mmu:19378%09red/mmu:16790%09red
Neuroactive ligand-receptor interaction	KEGG PATHWAY	mmu04080	1	348	0.56533	0.56533	ENSMUSG00000020713	http://www.genome.jp/kegg-bin/show_pathway?mmu04080/mmu:14599%09red

## Sheet: Table S4
Supplementary Table 4. 129 shared DEGs
		WT_RecallvsWT			AS_RecallvsAS
gene_id	gene_name	log2FoldChange	pvalue	padj	log2FoldChange	pvalue	padj
ENSMUSG00000072770	Acrbp	1.59497	1.02989e-06	0.000165308	1.21955	0.000101217	0.00375513
ENSMUSG00000001128	Cfp	1.56695	1.02805e-07	2.51447e-05	1.15263	8.60732e-07	7.46534e-05
ENSMUSG00000024793	Tnfrsf25	1.50077	6.81293e-11	5.52528e-08	1.6311	2.04052e-15	1.85238e-12
ENSMUSG00000107962	Gm43980	1.48225	1.76027e-06	0.000253495	1.18213	3.16828e-05	0.00150848
ENSMUSG00000097736	9530059O14Rik	1.43458	3.08107e-07	6.00964e-05	1.40787	4.01399e-05	0.00182804
ENSMUSG00000024136	Dnase1l2	1.42964	0.000293173	0.0126541	1.71787	4.78467e-07	4.37267e-05
ENSMUSG00000040840	4930579G18Rik	1.33661	0.00102346	0.0307144	1.26279	4.8433e-05	0.00210715
ENSMUSG00000104399	Gm37963	1.32321	0.0010515	0.0311589	1.32826	8.94587e-05	0.00341221
ENSMUSG00000103509	Gm38372	1.29471	0.00191144	0.0469751	1.56544	1.94638e-06	0.000153202
ENSMUSG00000113852	Gm48062	1.16298	0.000261999	0.0117701	1.00748	6.54054e-05	0.00265067
ENSMUSG00000035711	Dok3	1.13954	1.4397e-05	0.00123246	1.2937	3.73213e-09	7.36528e-07
ENSMUSG00000021268	Meg3	1.13612	0.000213531	0.0100929	1.07808	1.91973e-05	0.000982743
ENSMUSG00000026042	Col5a2	1.12462	0.000107908	0.0060245	0.941182	2.19299e-06	0.000166827
ENSMUSG00000034738	Nostrin	1.11664	0.000395546	0.0153913	1.24364	3.88011e-05	0.00177897
ENSMUSG00000105843	Gm19439	1.11652	2.14063e-07	4.64577e-05	1.40646	2.54063e-08	3.93134e-06
ENSMUSG00000097545	Mir124a-1hg	1.10636	0.000101069	0.00570465	1.00095	0.00053638	0.0134016
ENSMUSG00000097391	Mirg	1.07679	6.85827e-06	0.000733883	1.34862	1.65683e-07	1.80861e-05
ENSMUSG00000007682	Dio2	1.05486	1.27976e-20	3.94398e-17	0.887655	2.29406e-18	9.27089e-15
ENSMUSG00000044349	Snhg11	1.03325	0.000556042	0.0198455	0.983454	0.000246457	0.00739208
ENSMUSG00000060862	Zbtb40	1.0219	1.43737e-10	1.00675e-07	0.561186	6.79698e-05	0.0027383
ENSMUSG00000012296	Tjap1	1.01349	7.57008e-11	5.83237e-08	0.804497	1.44696e-07	1.65573e-05
ENSMUSG00000022769	Sdf2l1	0.999366	8.5324e-07	0.000144479	0.589145	0.000149142	0.00508988
ENSMUSG00000086370	Ftx	0.968023	9.7959e-07	0.000162306	0.787447	1.7091e-06	0.000136098
ENSMUSG00000110710	C78859	0.967725	1.10198e-06	0.000170741	0.9591	7.70719e-06	0.000472742
ENSMUSG00000055866	Per2	0.952891	2.8863e-17	7.4125e-14	0.86927	2.72333e-18	9.27089e-15
ENSMUSG00000084911	Gm16185	0.948117	0.00140053	0.037288	1.03338	2.74884e-05	0.00134295
ENSMUSG00000078651	Aoc2	0.945361	0.00133897	0.0364527	0.818165	0.00121828	0.0238329
ENSMUSG00000001119	Col6a1	0.944987	2.53567e-10	1.62801e-07	0.691394	9.28932e-07	8.00587e-05
ENSMUSG00000096929	A330023F24Rik	0.944868	1.24969e-07	2.91766e-05	0.949711	4.85369e-07	4.377e-05
ENSMUSG00000023272	Creld2	0.909808	7.22969e-08	1.98933e-05	0.677984	6.13768e-06	0.000390546
ENSMUSG00000097767	Miat	0.905757	0.00100723	0.0304322	0.789674	0.000271758	0.00791884
ENSMUSG00000032128	Robo3	0.888346	4.92022e-06	0.000553399	0.52116	2.99913e-05	0.00143875
ENSMUSG00000018906	P4ha2	0.880472	2.24127e-06	0.000313962	0.618789	1.86478e-05	0.000965503
ENSMUSG00000021431	Snrnp48	0.877979	1.09671e-08	4.22482e-06	0.814175	3.28703e-09	6.81511e-07
ENSMUSG00000030592	Ryr1	0.865144	4.54581e-08	1.34705e-05	0.676513	4.45796e-08	6.24596e-06
ENSMUSG00000026864	Hspa5	0.861532	0.000318335	0.0132216	0.736855	2.00818e-21	1.36727e-17
ENSMUSG00000037243	Zfp692	0.848978	0.000111453	0.00615547	0.762837	2.41637e-07	2.4927e-05
ENSMUSG00000023067	Cdkn1a	0.848384	5.39419e-05	0.00344893	0.951056	1.48091e-07	1.68046e-05
ENSMUSG00000085028	Slc2a4rg-ps	0.84658	0.00142113	0.0376258	0.824837	0.00177098	0.0304958
ENSMUSG00000022847	Thpo	0.845319	0.00174844	0.0437365	0.704913	0.00252422	0.0387448
ENSMUSG00000047259	Mc4r	0.83762	3.35702e-05	0.00244002	0.734078	0.000223112	0.00695222
ENSMUSG00000027981	Rnpc3	0.834978	3.50804e-06	0.000439475	0.734148	4.9147e-08	6.69235e-06
ENSMUSG00000041324	Inhba	0.834711	2.23489e-06	0.000313962	0.742046	3.34392e-06	0.000238398
ENSMUSG00000026141	Col19a1	0.826355	2.92685e-05	0.00221078	0.738075	4.45886e-06	0.000308204
ENSMUSG00000025316	Banp	0.824472	1.19598e-09	6.14296e-07	0.910504	9.8264e-17	1.33806e-13
ENSMUSG00000074733	Zfp950	0.809181	4.29596e-06	0.000509059	0.627571	2.27499e-06	0.000172103
ENSMUSG00000027580	Helz2	0.800216	0.000556381	0.0198455	0.77567	8.50876e-05	0.0032546
ENSMUSG00000001065	Zfp276	0.795743	2.5961e-06	0.000341908	0.629155	3.86257e-06	0.000269726
ENSMUSG00000024186	Rgs11	0.794787	5.48334e-05	0.00347707	0.852306	1.62259e-08	2.69449e-06
ENSMUSG00000007617	Homer1	0.791115	3.50222e-27	5.39656e-23	0.620127	2.30087e-16	2.41007e-13
ENSMUSG00000004951	Hspb1	0.779479	0.000523855	0.0189931	0.945084	5.60856e-06	0.000367172
ENSMUSG00000059851	Kmt5c	0.77494	3.51444e-05	0.00249558	0.648856	2.59608e-05	0.00129017
ENSMUSG00000050919	Zfp366	0.774011	0.000920177	0.0287024	0.84277	5.24119e-05	0.00223029
ENSMUSG00000034771	Tle2	0.773137	6.59635e-08	1.88228e-05	0.714683	1.6494e-05	0.000877165
ENSMUSG00000035649	Zcchc7	0.764004	1.83369e-05	0.00148712	0.657607	1.07066e-07	1.30171e-05
ENSMUSG00000030002	Dusp11	0.762878	2.91902e-09	1.4056e-06	0.638831	3.57953e-09	7.168e-07
ENSMUSG00000025823	Pdia4	0.750647	1.79056e-08	6.13127e-06	0.749354	2.95799e-15	2.51743e-12
ENSMUSG00000032525	Nktr	0.748196	1.99957e-08	6.5556e-06	0.60859	1.88449e-16	2.13842e-13
ENSMUSG00000026837	Col5a1	0.743005	0.000179599	0.00892113	0.60442	0.000422968	0.0110761
ENSMUSG00000020836	Coro6	0.73534	0.00139191	0.0372359	0.718917	5.27055e-05	0.0022358
ENSMUSG00000107096	Gm43597	0.734981	4.06056e-06	0.000488822	0.752021	1.82336e-05	0.000951288
ENSMUSG00000031503	Col4a2	0.729084	2.90151e-07	5.80641e-05	0.597807	7.80186e-12	3.54127e-09
ENSMUSG00000029817	Tra2a	0.717861	7.16305e-15	1.22639e-11	0.614	3.43616e-11	1.23132e-08
ENSMUSG00000024299	Adamts10	0.714433	2.24035e-05	0.00176245	0.669011	9.28149e-08	1.17024e-05
ENSMUSG00000042328	Hps4	0.709721	4.11882e-07	7.55559e-05	0.633061	1.21057e-06	9.93033e-05
ENSMUSG00000021495	Fam193b	0.706282	3.03592e-10	1.79925e-07	0.64386	8.06741e-10	1.96168e-07
ENSMUSG00000051590	Map3k19	0.703501	0.000754121	0.0248296	0.772363	5.48721e-05	0.00231329
ENSMUSG00000024843	Chka	0.694913	1.99356e-11	1.91992e-08	0.634072	1.0077e-14	7.22204e-12
ENSMUSG00000034275	Igsf9b	0.690092	5.01415e-06	0.000559877	0.59149	5.21406e-10	1.39215e-07
ENSMUSG00000025145	Lrrc45	0.687813	4.38231e-06	0.000511568	0.842035	1.83569e-15	1.78547e-12
ENSMUSG00000080316	Spaca6	0.686888	4.271e-05	0.00292497	0.544973	0.00331997	0.0472887
ENSMUSG00000029283	Cdc7	0.679375	0.000305322	0.0129606	0.779846	2.74163e-06	0.000200714
ENSMUSG00000019916	P4ha1	0.672705	1.06749e-11	1.09659e-08	0.562572	1.0334e-11	4.39746e-09
ENSMUSG00000042599	Kdm7a	0.672381	9.67248e-15	1.49043e-11	0.656113	1.77027e-17	4.01764e-14
ENSMUSG00000067928	Zfp760	0.668018	0.000132135	0.00699682	0.519579	0.00300711	0.0440074
ENSMUSG00000036246	Gmip	0.668005	0.00140588	0.037288	0.569255	0.000788563	0.0174599
ENSMUSG00000029068	Ccnl2	0.664819	4.24805e-09	1.92524e-06	0.675046	2.53407e-17	4.3133e-14
ENSMUSG00000022194	Pabpn1	0.657248	3.83063e-08	1.15737e-05	0.66717	2.65426e-08	4.06101e-06
ENSMUSG00000071337	Tia1	0.647353	6.59158e-10	3.62749e-07	0.552396	3.26788e-09	6.81511e-07
ENSMUSG00000002325	Irf9	0.644577	0.000757999	0.0248511	0.814017	1.95577e-05	0.00099372
ENSMUSG00000006958	Chrd	0.630639	1.29547e-10	9.50564e-08	0.546801	3.93405e-10	1.09326e-07
ENSMUSG00000034616	Ssh3	0.626793	2.57982e-06	0.000341908	0.70609	3.82345e-08	5.48041e-06
ENSMUSG00000097156	Gm3764	0.624872	2.57788e-05	0.00196646	0.623228	2.48164e-05	0.00123782
ENSMUSG00000004677	Myo9b	0.618869	1.18931e-07	2.81939e-05	0.528385	7.03852e-09	1.28142e-06
ENSMUSG00000028655	Mfsd2a	0.617047	1.08823e-06	0.000170741	0.657638	1.17291e-06	9.73658e-05
ENSMUSG00000089774	Slc5a3	0.612441	9.9068e-08	2.46216e-05	0.665058	3.3032e-09	6.81511e-07
ENSMUSG00000023191	P3h3	0.605426	0.000160919	0.00815734	0.773922	5.88959e-10	1.54228e-07
ENSMUSG00000043872	Zmym1	0.602761	0.00151543	0.039683	0.824712	7.07146e-07	6.21239e-05
ENSMUSG00000042104	Uggt2	0.599952	1.20627e-05	0.00106824	0.641411	7.5674e-06	0.000466268
ENSMUSG00000040721	Zfhx2	0.599814	5.77759e-07	0.00010233	0.564433	1.40296e-12	6.58761e-10
ENSMUSG00000031508	Ankrd10	0.578116	1.25736e-08	4.61302e-06	0.539522	6.28244e-09	1.18817e-06
ENSMUSG00000063511	Snrnp70	0.577437	1.39387e-07	3.2057e-05	0.624245	5.7809e-11	1.96796e-08
ENSMUSG00000061589	Dot1l	0.57511	6.59539e-06	0.000710688	0.6111	1.25591e-13	8.14365e-11
ENSMUSG00000051721	Wdcp	0.574348	0.000576625	0.0203789	0.656291	1.15038e-05	0.000655801
ENSMUSG00000041354	Rgl2	0.572818	8.43374e-07	0.000144395	0.857505	7.40286e-18	2.01609e-14
ENSMUSG00000031502	Col4a1	0.562433	1.07008e-08	4.22482e-06	0.556694	1.19763e-09	2.84575e-07
ENSMUSG00000027677	Ttc14	0.56073	1.01478e-05	0.000953459	0.637417	1.31744e-07	1.5333e-05
ENSMUSG00000022098	Bmp1	0.548399	4.7314e-05	0.00310281	0.659286	1.18771e-12	5.99e-10
ENSMUSG00000035967	Ints6l	0.548192	1.16103e-05	0.00104621	0.596144	3.79352e-07	3.61233e-05
ENSMUSG00000025199	Chuk	0.546921	2.49856e-05	0.00192501	0.578613	6.83158e-09	1.27432e-06
ENSMUSG00000028047	Thbs3	0.540283	0.00102806	0.0307144	0.717106	2.25998e-05	0.00113979
ENSMUSG00000017677	Wsb1	0.53215	1.43379e-05	0.00123246	0.638862	9.98272e-12	4.38499e-09
ENSMUSG00000006362	Cbfa2t3	0.529007	7.11708e-08	1.98933e-05	0.565628	2.7774e-09	6.00315e-07
ENSMUSG00000021327	Zkscan3	0.524954	2.47533e-06	0.000331673	0.803699	1.09273e-10	3.41698e-08
ENSMUSG00000092558	Med20	0.517804	0.000235974	0.0109853	0.579532	1.91038e-05	0.000981648
ENSMUSG00000040940	Arhgef1	0.509387	3.15333e-06	0.000398275	0.541944	1.47316e-09	3.28854e-07
ENSMUSG00000029528	Pxn	0.508215	0.000143255	0.00743236	0.632575	8.0959e-11	2.68883e-08
ENSMUSG00000027582	Zgpat	0.504616	2.31178e-05	0.00179006	0.558294	1.24474e-07	1.48681e-05
ENSMUSG00000002625	Akap8l	0.503275	6.89711e-05	0.00423417	0.601177	1.09584e-11	4.52183e-09
ENSMUSG00000032841	Prr5l	-0.566383	0.0010692	0.0314288	-0.535745	0.000191125	0.00616717
ENSMUSG00000042604	Kcna4	-0.586711	2.73243e-08	8.44826e-06	-0.63577	1.18033e-08	1.98427e-06
ENSMUSG00000032397	Tipin	-0.593474	0.00104677	0.0311185	-0.725028	1.26683e-05	0.000706985
ENSMUSG00000032718	Mansc1	-0.625762	0.000284992	0.0124631	-0.611022	7.12648e-05	0.00284579
ENSMUSG00000038526	Car14	-0.637298	0.0011697	0.0331385	0.605789	0.000271724	0.00791884
ENSMUSG00000106106	CT010467.1	-0.668907	0.000371222	0.0147048	-0.84414	0.00266135	0.040311
ENSMUSG00000006411	Nectin4	-0.702257	0.000291088	0.0125994	-0.663959	0.000236068	0.00720486
ENSMUSG00000051351	Zfp46	-0.761129	3.78803e-12	4.48998e-09	-0.526825	7.43872e-10	1.8758e-07
ENSMUSG00000052837	Junb	-0.78839	3.68233e-14	5.15828e-11	-0.681753	0.000699592	0.0161738
ENSMUSG00000022358	Fbxo32	-0.845579	8.9907e-10	4.77716e-07	-0.530276	0.000103843	0.00382171
ENSMUSG00000000126	Wnt9a	-0.851493	2.64843e-06	0.000345845	-0.975565	6.61412e-08	8.74412e-06
ENSMUSG00000053560	Ier2	-0.865407	5.43312e-05	0.00345946	-0.904021	3.53061e-08	5.11451e-06
ENSMUSG00000024190	Dusp1	-0.892542	5.24685e-09	2.2458e-06	-0.657956	1.37873e-07	1.59104e-05
ENSMUSG00000035914	Cd276	-0.898375	1.16001e-06	0.000175242	-0.519146	0.00107807	0.0216521
ENSMUSG00000045903	Npas4	-0.978837	7.00983e-06	0.000739825	-0.83089	5.20198e-07	4.62976e-05
ENSMUSG00000028195	Cyr61	-0.997779	2.26424e-05	0.00176245	-1.25313	3.04762e-08	4.51081e-06
ENSMUSG00000020423	Btg2	-1.07283	1.59398e-16	3.50881e-13	-1.00417	1.25376e-16	1.55205e-13
ENSMUSG00000021250	Fos	-1.11522	1.82126e-13	2.33864e-10	-0.587685	3.20307e-05	0.00151973
ENSMUSG00000052861	Dnah6	-1.18903	0.000261763	0.0117701	0.798351	1.52967e-05	0.000826571
ENSMUSG00000055235	Wdr86	-1.33361	0.000575902	0.0203789	0.790052	0.00252215	0.0387448

## Sheet: Table S5
Supplementary Table 5. 152 WT unique DEGs and 139 AS unique DEGs
WT_RecallvsWT						AS_RecallvsAS
gene_id	gene_name	log2FoldChange	pvalue	padj		gene_id	gene_name	log2FoldChange	pvalue	padj
ENSMUSG00000081824	BC002163	5.49635	0.000158276	0.00810259		ENSMUSG00000072572	Slc39a2	2.04199	9.24302e-09	1.59319e-06
ENSMUSG00000058064	Gm10036	4.2725	0.000757944	0.0248511		ENSMUSG00000004328	Hif3a	1.5964	6.00635e-13	3.40785e-10
ENSMUSG00000061062	Gm10093	3.07198	5.19607e-06	0.000576016		ENSMUSG00000002831	Plin4	1.57537	3.23811e-11	1.19171e-08
ENSMUSG00000079645	Gm17193	2.50285	0.00012147	0.00650735		ENSMUSG00000104814	Gm42979	1.40026	9.3316e-06	0.000545358
ENSMUSG00000111443	Gm46123	2.131	0.00201271	0.0484592		ENSMUSG00000064193	Gm4735	1.39494	0.00189067	0.0318728
ENSMUSG00000110331	Nudc-ps1	2.11877	0.00171185	0.0433135		ENSMUSG00000090873	Gm17112	1.3384	3.95858e-05	0.00180886
ENSMUSG00000072919	Noxred1	2.05377	5.96023e-05	0.00371827		ENSMUSG00000010825	Grid2ip	1.32837	0.000797403	0.0175416
ENSMUSG00000086219	Srrm4os	2.03095	0.000258208	0.0116678		ENSMUSG00000085886	D030047H15Rik	1.28639	0.000207096	0.00657348
ENSMUSG00000038242	Aox4	1.90834	0.000362742	0.0144805		ENSMUSG00000106099	Gm42664	1.24559	7.99319e-05	0.00312768
ENSMUSG00000107086	Gm43808	1.86276	0.0011676	0.0331385		ENSMUSG00000107000	Gm43481	1.19702	0.00023704	0.00720486
ENSMUSG00000018727	Cpsf4l	1.73737	0.000312504	0.0131372		ENSMUSG00000099342	Gm18180	1.1818	0.00287525	0.042696
ENSMUSG00000105368	Gm43759	1.56967	0.000508701	0.0186633		ENSMUSG00000107815	Gm44257	1.16683	0.000830827	0.0180725
ENSMUSG00000042708	Shcbp1l	1.29477	0.00191561	0.0469782		ENSMUSG00000109321	A330076H08Rik	1.12292	0.000260624	0.0076983
ENSMUSG00000106944	Gm43843	1.28216	5.44111e-07	9.74908e-05		ENSMUSG00000087528	9830144P21Rik	1.11248	0.00113508	0.0225641
ENSMUSG00000096780	Tmem181b-ps	1.24223	0.000311449	0.0131372		ENSMUSG00000072647	Adam1a	1.09166	0.00011503	0.00416588
ENSMUSG00000025473	Adam8	1.23494	0.00111713	0.032296		ENSMUSG00000109179	Gm35339	1.07089	2.10227e-08	3.36783e-06
ENSMUSG00000083833	Gm13841	1.20816	2.35599e-06	0.000321869		ENSMUSG00000090086	AI480526	1.06311	0.000231536	0.007117
ENSMUSG00000038007	Acer2	1.13662	3.03497e-06	0.000389716		ENSMUSG00000109394	A230057D06Rik	1.04899	0.000151759	0.00514054
ENSMUSG00000021098	4930447C04Rik	1.11252	1.48316e-05	0.00126265		ENSMUSG00000092981	Mir5125	1.03905	0.000534592	0.0133815
ENSMUSG00000038180	Spag4	1.10976	0.00203814	0.0489186		ENSMUSG00000040441	Slc26a10	1.03763	0.000718738	0.0164765
ENSMUSG00000054204	Alkal2	1.09717	0.00045721	0.0171415		ENSMUSG00000014158	Trpv4	1.03671	9.40756e-07	8.05677e-05
ENSMUSG00000024376	Epb41l4a	1.01609	9.58137e-05	0.00546813		ENSMUSG00000027654	Fam83d	1.03666	0.00280722	0.0421454
ENSMUSG00000074170	Plekhf1	0.962068	6.77685e-05	0.00417698		ENSMUSG00000005251	Ripk4	0.996978	0.0034203	0.0484643
ENSMUSG00000041261	Car8	0.942172	0.00142647	0.0377022		ENSMUSG00000103697	Gm38020	0.991635	2.71107e-07	2.75498e-05
ENSMUSG00000020513	Tubd1	0.906902	0.000985001	0.0299958		ENSMUSG00000034579	Pla2g3	0.939358	0.00283985	0.0424146
ENSMUSG00000002910	Arrdc2	0.904961	1.14411e-07	2.75463e-05		ENSMUSG00000027750	Postn	0.927446	0.000497434	0.012554
ENSMUSG00000045282	Tmem86b	0.881315	0.000616953	0.0213632		ENSMUSG00000104344	Gm38077	0.919942	0.000959971	0.0201098
ENSMUSG00000020484	Xbp1	0.879481	6.17615e-16	1.1896e-12		ENSMUSG00000035545	Leng8	0.901509	3.15401e-06	0.000227239
ENSMUSG00000054404	Slfn5	0.84733	5.82887e-05	0.003666		ENSMUSG00000036036	Zfp57	0.8833	0.000589821	0.0142152
ENSMUSG00000080893	Gm15920	0.833206	2.68597e-10	1.65553e-07		ENSMUSG00000104459	Gm37824	0.878381	0.00317094	0.0456087
ENSMUSG00000052384	Nrros	0.830309	4.29834e-05	0.00293067		ENSMUSG00000021903	Galnt15	0.873012	0.000663331	0.0154667
ENSMUSG00000046470	Sox18	0.792866	0.000213347	0.0100929		ENSMUSG00000026034	Clk1	0.866574	1.2207e-11	4.88891e-09
ENSMUSG00000024066	Xdh	0.791677	0.000159319	0.00812895		ENSMUSG00000085334	Gm12940	0.85823	3.60783e-06	0.000254548
ENSMUSG00000062563	Cys1	0.788166	9.24281e-06	0.00090313		ENSMUSG00000030409	Dmpk	0.812876	2.67143e-09	5.86723e-07
ENSMUSG00000026043	Col3a1	0.77171	0.0008725	0.0277203		ENSMUSG00000004626	Stxbp2	0.80978	3.28404e-06	0.000235362
ENSMUSG00000022146	Osmr	0.760007	0.000889474	0.0280831		ENSMUSG00000040102	Klhl42	0.805153	1.26922e-09	2.90109e-07
ENSMUSG00000032575	Manf	0.740779	1.3809e-08	4.94842e-06		ENSMUSG00000042564	Fam227a	0.789885	0.000781639	0.0173631
ENSMUSG00000046667	Rbm12b1	0.716394	0.00038389	0.015048		ENSMUSG00000094786	Gm14403	0.787689	0.00213464	0.034853
ENSMUSG00000059326	Csf2ra	0.715604	4.64375e-06	0.000535706		ENSMUSG00000057265	Bbof1	0.78584	0.00143665	0.026472
ENSMUSG00000020241	Col6a2	0.704774	0.00020414	0.0097689		ENSMUSG00000047021	Cfap65	0.776401	5.55116e-05	0.00233303
ENSMUSG00000069833	Ahnak	0.697506	1.99854e-08	6.5556e-06		ENSMUSG00000068114	Ccdc134	0.745872	8.63984e-06	0.000507106
ENSMUSG00000041559	Fmod	0.695649	1.02541e-05	0.000957606		ENSMUSG00000047502	Mroh7	0.739961	0.0014909	0.0273237
ENSMUSG00000117286	Gm1043	0.694982	4.7665e-05	0.00310989		ENSMUSG00000024985	Tcf7l2	0.738706	0.00257826	0.0392709
ENSMUSG00000071793	2610005L07Rik	0.69074	0.000559929	0.019926		ENSMUSG00000102976	Zc3h11a	0.738343	0.000111205	0.00404887
ENSMUSG00000020014	Cfap54	0.689084	8.83362e-06	0.000883878		ENSMUSG00000020527	Myo19	0.72892	0.00101017	0.0207786
ENSMUSG00000030847	Bag3	0.666684	6.95072e-05	0.00425015		ENSMUSG00000035493	Tgfbi	0.727046	0.00199876	0.0333097
ENSMUSG00000082286	Pisd-ps1	0.662537	0.000853114	0.0273817		ENSMUSG00000039218	Srrm2	0.717626	5.94122e-26	8.09015e-22
ENSMUSG00000020571	Pdia6	0.660357	1.20179e-08	4.51669e-06		ENSMUSG00000092341	Malat1	0.715239	1.70183e-05	0.000894743
ENSMUSG00000028645	Slc2a1	0.659675	7.63979e-21	2.94304e-17		ENSMUSG00000057286	St6galnac2	0.713689	0.00210342	0.0345087
ENSMUSG00000005397	Nid1	0.659526	6.62239e-05	0.00409817		ENSMUSG00000034248	Slc25a37	0.698592	2.10951e-06	0.00016229
ENSMUSG00000035868	Zfp983	0.644841	3.32004e-05	0.00242457		ENSMUSG00000043923	Ccdc84	0.696397	0.000393433	0.0104229
ENSMUSG00000034037	Fgd5	0.641189	0.000961365	0.0296273		ENSMUSG00000091712	Sec14l5	0.690013	1.29794e-06	0.000105203
ENSMUSG00000026193	Fn1	0.630753	9.54404e-07	0.000159852		ENSMUSG00000039087	Rreb1	0.68848	1.35174e-12	6.57381e-10
ENSMUSG00000022801	Lrch3	0.627082	1.14347e-05	0.00104259		ENSMUSG00000029206	Nsun7	0.687355	0.000258426	0.00766664
ENSMUSG00000031431	Tsc22d3	0.621878	3.58276e-09	1.67293e-06		ENSMUSG00000024830	Rps6kb2	0.686099	3.27264e-05	0.00153667
ENSMUSG00000023994	Nfya	0.621251	7.43645e-08	2.01032e-05		ENSMUSG00000033792	Atp7a	0.684758	5.69676e-05	0.00237953
ENSMUSG00000074743	Thbd	0.620741	1.00229e-06	0.000163126		ENSMUSG00000029913	Prdm5	0.678194	0.00142746	0.0263768
ENSMUSG00000038538	Ubn2	0.614005	5.89654e-06	0.000644395		ENSMUSG00000020288	Ahsa2	0.675622	3.45991e-07	3.34139e-05
ENSMUSG00000039167	Adgrl4	0.608868	0.000116865	0.00636315		ENSMUSG00000085396	Firre	0.669066	2.51378e-17	4.3133e-14
ENSMUSG00000001774	Chordc1	0.599846	6.79461e-11	5.52528e-08		ENSMUSG00000025269	Apex2	0.659465	0.00301348	0.0440285
ENSMUSG00000019970	Sgk1	0.598565	5.59834e-10	3.19499e-07		ENSMUSG00000094410	Gm38394	0.658637	0.00119128	0.0235097
ENSMUSG00000022449	Adamts20	0.596187	0.000173872	0.00869869		ENSMUSG00000022550	Adck5	0.6573	1.4605e-05	0.000801919
ENSMUSG00000040565	Btaf1	0.592349	1.39074e-06	0.000204094		ENSMUSG00000022325	Pop1	0.654608	0.00338138	0.0479627
ENSMUSG00000042156	Dzip1	0.590981	8.00938e-08	2.0918e-05		ENSMUSG00000021763	BC067074	0.653121	0.000991004	0.0204621
ENSMUSG00000037820	Tgm2	0.587364	0.000628027	0.0216011		ENSMUSG00000090877	Hspa1b	0.650325	0.000627344	0.0149035
ENSMUSG00000052406	Rexo4	0.579137	7.68304e-06	0.000789253		ENSMUSG00000089832	Shkbp1	0.646217	0.000933817	0.0196593
ENSMUSG00000042286	Stab1	0.575597	5.87441e-05	0.00367962		ENSMUSG00000030711	Sult1a1	0.645953	0.00113411	0.0225641
ENSMUSG00000028957	Per3	0.57229	0.000193958	0.00936898		ENSMUSG00000040723	Rcsd1	0.644438	0.00140967	0.0263673
ENSMUSG00000022960	Donson	0.564	0.000521893	0.0189666		ENSMUSG00000002266	Zim1	0.640077	0.00125425	0.0241914
ENSMUSG00000040836	Gpr161	0.55973	5.32323e-11	4.82503e-08		ENSMUSG00000028248	Pnisr	0.638971	3.06513e-10	8.69539e-08
ENSMUSG00000038205	Prkab2	0.546253	1.41836e-08	4.96716e-06		ENSMUSG00000022974	Paxbp1	0.637026	1.10411e-10	3.41698e-08
ENSMUSG00000056749	Nfil3	0.543695	0.00132406	0.0361105		ENSMUSG00000074264	Amy1	0.627538	0.00322879	0.0462805
ENSMUSG00000058392	Rrp1b	0.541753	0.00183764	0.0454512		ENSMUSG00000047793	Sned1	0.618709	1.81627e-07	1.96287e-05
ENSMUSG00000036097	Slf2	0.540678	2.2438e-07	4.79781e-05		ENSMUSG00000022580	Rhpn1	0.606893	0.000221291	0.00691127
ENSMUSG00000032586	Traip	0.534588	0.000687046	0.0231712		ENSMUSG00000025050	Pcgf6	0.606067	0.000189917	0.00615531
ENSMUSG00000020674	Pxdn	0.529104	2.81377e-05	0.00213584		ENSMUSG00000031328	Flna	0.604632	3.7502e-13	2.22028e-10
ENSMUSG00000037112	Sik2	0.526951	2.26468e-05	0.00176245		ENSMUSG00000056724	Nbeal2	0.59531	2.63748e-06	0.000195188
ENSMUSG00000056763	Cspp1	0.514732	0.00068721	0.0231712		ENSMUSG00000020385	Clk4	0.593939	2.52849e-06	0.000189178
ENSMUSG00000000732	Icosl	0.513777	0.000330015	0.0135245		ENSMUSG00000035597	Prpf39	0.589838	5.30989e-06	0.000350994
ENSMUSG00000024137	E4f1	0.512938	0.000189076	0.00921985		ENSMUSG00000022211	Carmil3	0.586684	9.45425e-09	1.60923e-06
ENSMUSG00000003184	Irf3	0.512772	0.000872183	0.0277203		ENSMUSG00000026200	Glb1l	0.574213	0.00102405	0.0210008
ENSMUSG00000029313	Aff1	0.508732	3.42347e-05	0.00246888		ENSMUSG00000040459	Arglu1	0.568296	1.2783e-09	2.90109e-07
ENSMUSG00000051166	Eml5	0.507345	9.82724e-06	0.000929006		ENSMUSG00000057378	Ryr3	0.565078	7.19989e-15	5.76712e-12
ENSMUSG00000059939	9430015G10Rik	0.502146	0.00117064	0.0331385		ENSMUSG00000036834	Plch1	0.562639	0.000808951	0.0177098
ENSMUSG00000021127	Zfp36l1	-0.502187	0.000215997	0.0101492		ENSMUSG00000021692	Dimt1	0.56156	0.000466537	0.0119865
ENSMUSG00000037280	Galnt6	-0.512517	0.00192517	0.0470126		ENSMUSG00000002845	Tmem39a	0.557539	0.00293547	0.0431666
ENSMUSG00000045294	Insig1	-0.513703	5.90496e-09	2.45917e-06		ENSMUSG00000057110	Cntrl	0.555368	0.000470462	0.0120646
ENSMUSG00000023034	Nr4a1	-0.525023	1.72961e-05	0.00142521		ENSMUSG00000036281	Snapc4	0.55281	1.51828e-06	0.000121614
ENSMUSG00000072568	Fam84b	-0.526937	3.21206e-05	0.00239104		ENSMUSG00000027274	Mkks	0.552011	5.42633e-05	0.00229473
ENSMUSG00000037573	Tob1	-0.53124	7.66217e-08	2.03563e-05		ENSMUSG00000015468	Notch4	0.550177	0.000845604	0.0183062
ENSMUSG00000097023	Mir9-3hg	-0.53509	0.00038477	0.015048		ENSMUSG00000040957	Cables1	0.549021	7.75272e-05	0.00305112
ENSMUSG00000046711	Hmga1	-0.542718	0.00172217	0.0435032		ENSMUSG00000033705	Stard9	0.548449	8.22717e-05	0.00319172
ENSMUSG00000032515	Csrnp1	-0.550591	0.000476822	0.0177045		ENSMUSG00000025278	Flnb	0.545636	7.97371e-10	1.96168e-07
ENSMUSG00000036880	Acaa2	-0.55194	9.37769e-06	0.00090313		ENSMUSG00000023259	Slc26a6	0.541162	0.0030005	0.0440074
ENSMUSG00000045193	Cirbp	-0.553293	1.06103e-05	0.000984906		ENSMUSG00000023951	Vegfa	0.538999	9.47944e-08	1.18423e-05
ENSMUSG00000041380	Htr2c	-0.554824	4.36815e-05	0.00296514		ENSMUSG00000004931	Apba3	0.537928	4.36455e-05	0.00194222
ENSMUSG00000050875	A730017C20Rik	-0.556944	6.96983e-06	0.000739825		ENSMUSG00000026447	Pik3c2b	0.535033	2.18212e-06	0.000166827
ENSMUSG00000020604	Arsg	-0.559623	4.87392e-06	0.000552223		ENSMUSG00000028763	Hspg2	0.528577	0.000717931	0.0164765
ENSMUSG00000052387	Trpm3	-0.562039	4.65861e-06	0.000535706		ENSMUSG00000075600	Zc3h3	0.527502	0.000791109	0.0174879
ENSMUSG00000024042	Sik1	-0.588241	8.89379e-05	0.00517149		ENSMUSG00000018932	Map2k3	0.524983	0.000595506	0.0143016
ENSMUSG00000046844	Vat1l	-0.608773	1.0935e-05	0.00100896		ENSMUSG00000016495	Plgrkt	0.524642	0.00236882	0.0373335
ENSMUSG00000073987	Ggh	-0.614655	0.000546829	0.0196412		ENSMUSG00000028820	Sfpq	0.523965	3.47624e-17	5.25955e-14
ENSMUSG00000098188	Sowahc	-0.625374	0.000184093	0.00906289		ENSMUSG00000036339	Tmem260	0.521161	0.000487172	0.0123535
ENSMUSG00000021981	Cab39l	-0.630481	3.80345e-05	0.00267614		ENSMUSG00000039117	Taf4	0.518371	6.08619e-06	0.000389088
ENSMUSG00000015653	Steap2	-0.678695	0.000130749	0.00694731		ENSMUSG00000072258	Taf1a	0.517398	0.00100899	0.0207786
ENSMUSG00000033949	Trim36	-0.686512	0.000180055	0.00892113		ENSMUSG00000028256	Odf2l	0.516756	0.00170213	0.029526
ENSMUSG00000066150	Slc31a1	-0.687026	7.09203e-06	0.000743408		ENSMUSG00000061028	Clasrp	0.512508	4.24489e-05	0.00190768
ENSMUSG00000074227	Spint2	-0.688424	3.5798e-06	0.000441289		ENSMUSG00000035181	Heatr5a	0.511446	5.16011e-05	0.0022096
ENSMUSG00000000567	Sox9	-0.705835	9.12826e-12	1.0047e-08		ENSMUSG00000009741	Ubp1	0.511034	1.27037e-07	1.50423e-05
ENSMUSG00000039552	Rsph4a	-0.775513	0.000777776	0.0252311		ENSMUSG00000019577	Pdk4	0.509635	0.000205022	0.00653814
ENSMUSG00000022602	Arc	-0.816976	4.6358e-05	0.00309234		ENSMUSG00000026516	Nvl	0.506266	3.53514e-09	7.168e-07
ENSMUSG00000065037	Rn7sk	-0.821922	0.00199276	0.0482047		ENSMUSG00000052748	Swt1	0.504434	0.00177371	0.0304958
ENSMUSG00000074001	Klhl40	-0.831905	0.000334179	0.0136226		ENSMUSG00000034156	Tspoap1	0.502769	9.27972e-15	7.02011e-12
ENSMUSG00000024033	Rsph1	-0.836219	0.000690638	0.0232359		ENSMUSG00000042851	Zc3h6	-0.511932	0.000127187	0.00448682
ENSMUSG00000046402	Rbp1	-0.868194	0.000119789	0.0064766		ENSMUSG00000022466	Rpap3	-0.520163	1.94742e-05	0.000993182
ENSMUSG00000022512	Cldn1	-0.870578	0.00146117	0.0384218		ENSMUSG00000034317	Trim59	-0.523281	0.000588563	0.01421
ENSMUSG00000021696	Elovl7	-0.888314	1.62003e-07	3.61783e-05		ENSMUSG00000050721	Plekho2	-0.548829	0.000373269	0.0100451
ENSMUSG00000002083	Bbc3	-0.90198	3.47148e-05	0.002488		ENSMUSG00000049521	Cdc42ep1	-0.557302	8.41528e-05	0.0032462
ENSMUSG00000027570	Col9a3	-0.956839	2.28345e-07	4.79781e-05		ENSMUSG00000032940	Rbm11	-0.563694	0.00214439	0.0349284
ENSMUSG00000010080	Epn3	-0.963236	0.000958667	0.0296034		ENSMUSG00000050121	Opalin	-0.572214	1.77525e-05	0.000929752
ENSMUSG00000037664	Cdkn1c	-0.976679	1.40147e-05	0.00121322		ENSMUSG00000048222	Mfap1b	-0.584124	0.00140125	0.026246
ENSMUSG00000043587	Pxylp1	-0.980336	3.30207e-07	6.20506e-05		ENSMUSG00000036362	P2ry13	-0.646662	0.000515935	0.0129575
ENSMUSG00000090698	Apold1	-1.13464	6.53102e-05	0.00405792		ENSMUSG00000049929	Lpar4	-0.695038	0.00231313	0.0367108
ENSMUSG00000048450	Msx1	-1.14736	1.11658e-06	0.000170741		ENSMUSG00000034898	Filip1	-0.710148	1.56727e-07	1.75585e-05
ENSMUSG00000037868	Egr2	-1.15677	2.4143e-06	0.000326332		ENSMUSG00000040164	Kcns1	-0.727901	0.00123028	0.0239026
ENSMUSG00000026946	Nmi	-1.18704	0.000610359	0.021254		ENSMUSG00000069920	B3gnt9	-0.735927	0.00317257	0.0456087
ENSMUSG00000034917	Tjp3	-1.19285	0.00152319	0.039683		ENSMUSG00000030423	Pop4	-0.743483	0.000637982	0.0150561
ENSMUSG00000056174	Col8a2	-1.20269	1.99117e-06	0.000284092		ENSMUSG00000021278	Amn	-0.750934	0.00246529	0.0381909
ENSMUSG00000046794	Ppp1r3b	-1.21475	0.00041635	0.0159194		ENSMUSG00000116180	Gm49492	-0.797285	0.00201841	0.0334771
ENSMUSG00000053153	Spag16	-1.30336	0.00115356	0.0331385		ENSMUSG00000053007	Creb5	-0.799666	0.000148944	0.00508988
ENSMUSG00000045259	Klhdc9	-1.3046	4.73205e-05	0.00310281		ENSMUSG00000021702	Thbs4	-0.868177	0.000239566	0.007239
ENSMUSG00000038859	Baiap2l1	-1.32375	0.0010221	0.0307144		ENSMUSG00000067081	Asb18	-0.904761	0.000516701	0.0129575
ENSMUSG00000097164	Cep83os	-1.33662	1.62723e-22	1.2537e-18		ENSMUSG00000097343	9030407P20Rik	-0.957004	0.000761826	0.0170622
ENSMUSG00000046318	Ccbe1	-1.35405	7.46661e-21	2.94304e-17		ENSMUSG00000031972	Acta1	-1.07476	1.19538e-05	0.000672625
ENSMUSG00000001473	Tubb6	-1.45708	1.18707e-06	0.000177588		ENSMUSG00000051747	Ttn	-1.46267	0.000928661	0.0196055
ENSMUSG00000041193	Pla2g5	-1.51615	0.000411471	0.015772		ENSMUSG00000020660	Pomc	-3.01603	7.15335e-09	1.28142e-06
ENSMUSG00000067276	Capn6	-1.51878	0.000313745	0.0131372		ENSMUSG00000057003	Myh4	-4.26816	0.000119762	0.00430292
ENSMUSG00000021624	Cd180	-1.5653	0.00097777	0.0299769		ENSMUSG00000021342	Prl	-8.32994	0.000466509	0.0119865
ENSMUSG00000048758	Rpl29	-1.57927	0.000774854	0.0252158		ENSMUSG00000020713	Gh	-11.7837	2.84352e-06	0.00020706
ENSMUSG00000070780	Rbm47	-1.59733	1.50794e-05	0.00127669
ENSMUSG00000063354	Slc39a4	-1.62863	4.66899e-05	0.00310106
ENSMUSG00000097286	Gm26684	-1.65585	0.00152257	0.039683
ENSMUSG00000051029	Serpinb1b	-1.6979	0.000888705	0.0280831
ENSMUSG00000036395	Glb1l2	-1.73084	3.98549e-05	0.00277884
ENSMUSG00000023043	Krt18	-1.76752	0.000118338	0.00642067
ENSMUSG00000032246	Calml4	-1.82575	1.51927e-07	3.44271e-05
ENSMUSG00000030450	Oca2	-1.83039	8.49917e-05	0.00501777
ENSMUSG00000018822	Sfrp5	-1.8574	0.000150381	0.00772408
ENSMUSG00000049382	Krt8	-1.94173	1.54572e-05	0.00130153
ENSMUSG00000115625	2900040C04Rik	-2.41262	1.94632e-05	0.0015702
ENSMUSG00000030730	Atp2a1	-2.51793	0.000405637	0.0156577
ENSMUSG00000076609	Igkc	-4.34344	9.82754e-05	0.00556737

## Sheet: Table S6
Supplementary Table 6. Enrichment analysis of Gene Ontology (GO) using 152 WT unique DEGs
Enrichment FDR	nGenes	Pathway Genes	Fold Enrichment	Pathway	URL	Genes
0.00708955	21	1173	2.99086	Response to abiotic stimulus	http://amigo.geneontology.org/amigo/term/GO:0009628	Sox9 Chordc1 Bbc3 Sgk1 Xbp1 Zfp36l1 Cldn1 Nr4a1 Sik1 Adam8 Col3a1 Slc2a1 Per3 Bag3 Tsc22d3 Acaa2 Cirbp Krt8 Trpm3 Thbd Apold1
0.00708955	10	286	5.8413	Extracellular matrix organization	http://amigo.geneontology.org/amigo/term/GO:0030198	Sox9 Nid1 Pxdn Adamts20 Col3a1 Fn1 Col9a3 Fmod Col8a2 Spint2
0.00708955	10	288	5.80073	Extracellular structure organization	http://amigo.geneontology.org/amigo/term/GO:0043062	Sox9 Nid1 Pxdn Adamts20 Col3a1 Fn1 Col9a3 Fmod Col8a2 Spint2
0.00708955	10	287	5.82094	External encapsulating structure organization	http://amigo.geneontology.org/amigo/term/GO:0045229	Sox9 Nid1 Pxdn Adamts20 Col3a1 Fn1 Col9a3 Fmod Col8a2 Spint2
0.00790698	37	3042	2.03197	Cellular response to chemical stimulus	http://amigo.geneontology.org/amigo/term/GO:0070887	Sox9 Bbc3 Irf3 Sfrp5 Sgk1 Xbp1 Pxdn Zfp36l1 Cd180 Osmr Cldn1 Nr4a1 Krt18 Xdh Adam8 Col3a1 Fn1 Nmi Slc2a1 Bag3 Traip Acaa2 Tob1 Tgm2 Egr2 Baiap2l1 Htr2c Insig1 Ccbe1 Msx1 Krt8 Nrros Spag16 Nfil3 Csf2ra Slc31a1 Spint2
0.00855765	3	9	55.687	Negative regulation of endoplasmic reticulum calcium ion concentration	http://amigo.geneontology.org/amigo/term/GO:0032471	Bbc3 Atp2a1 Tgm2
0.0104653	39	3381	1.92706	Response to organic substance	http://amigo.geneontology.org/amigo/term/GO:0010033	Sox9 Irf3 Steap2 Sfrp5 Sgk1 Col6a2 Xbp1 Zfp36l1 Cd180 Osmr Cldn1 Nr4a1 Krt18 Xdh Col3a1 Fn1 Nmi Slc2a1 Atp2a1 Bag3 Traip Tob1 Tgm2 Egr2 Acer2 Baiap2l1 Pla2g5 Htr2c Insig1 Ccbe1 Rbp1 Msx1 Krt8 Nrros Nfil3 Csf2ra Ggh Spint2 Thbd
0.0272689	16	887	3.0135	Tube morphogenesis	http://amigo.geneontology.org/amigo/term/GO:0035239	Sox9 Sfrp5 Xbp1 Zfp36l1 Nr4a1 Xdh Adam8 Col3a1 Fn1 Tgm2 Stab1 Ccbe1 Sox18 Col8a2 Spint2 Apold1
0.0272689	30	2423	2.06844	Cellular response to organic substance	http://amigo.geneontology.org/amigo/term/GO:0071310	Sox9 Irf3 Sfrp5 Sgk1 Xbp1 Zfp36l1 Cd180 Osmr Cldn1 Nr4a1 Krt18 Xdh Col3a1 Fn1 Nmi Bag3 Traip Tob1 Tgm2 Egr2 Baiap2l1 Htr2c Insig1 Ccbe1 Msx1 Krt8 Nrros Nfil3 Csf2ra Spint2
0.0289209	2	3	111.374	Copper ion import across plasma membrane	http://amigo.geneontology.org/amigo/term/GO:0098705	Steap2 Slc31a1
0.0289209	2	3	111.374	Plasma membrane copper ion transport	http://amigo.geneontology.org/amigo/term/GO:0015679	Steap2 Slc31a1
0.0461021	13	666	3.26095	Cellular response to growth factor stimulus	http://amigo.geneontology.org/amigo/term/GO:0071363	Sox9 Sfrp5 Xbp1 Zfp36l1 Cldn1 Nr4a1 Xdh Col3a1 Tob1 Ccbe1 Msx1 Nrros Spint2
0.0487508	2	4	83.5305	Stem cell fate specification	http://amigo.geneontology.org/amigo/term/GO:0048866	Sox9 Sox18

## Sheet: Table S7
Supplementary Table 7. Primer sequences used for RT-qPCR analysis
gene_symbol	primer_sequence (5'-3')
Fmod	AGCAGTCCACCTACTACGACC
	CAGTCGCATTCTTGGGGACA
Acta2	TGCTGACAGAGGCACCACTGAA
	CAGTTGTACGTCCAGAGGCATAG
Myh11	GCAACTACAGGCTGAGAGGAAG
	TCAGCCGTGACCTTCTCTAGCT
Hebp1	CTGTTCGGGAGCGTGGAAA
	CAGTAGCAAACTTGCCCCCTT
Hif3a	GAAGTTCACATACTGCGACGA
	GTCCAAAGCGTGGATGTATTCAT
Tnfrsf25	CTCACCTTTCTCTTGTGTCCC
	GTGCAGTCATTGCCACGTAT
Cdkn1a	CCTGGTGATGTCCGACCTG
	CCATGAGCGCATCGCAATC
Wnt9a	GGCCCAAGCACACTACAAG
	AGAAGAGATGGCGTAGAGGAAA
Cyr61	CTGCGCTAAACAACTCAACGA
	GCAGATCCCTTTCAGAGCGG
Btg2	ATGAGCCACGGGAAGAGAAC
	GCCCTACTGAAAACCTTGAGTC
Acta1	CCCAAAGCTAACCGGGAGAAG
	CCAGAATCCAACACGATGCC
Fos	GGGAATGGTGAAGACCGTGTCA
	GCAGCCATCTTATTCCGTTCCC
Homer1	AAGTCGCAGGAGAAGATGGAGC
	GGTGTTCTCTCATCGTCTGTCC
Mal	ACCTTCCCTGACTTGCTCTTCG
	GCCACAAAGCAGAACACAGACAC
Per2	TCGTGGAATCTTCCAACACT
	GCTCCTTCAGGGTCCTTATC
Arc	GAGAACAACTTGGACGGCTA
	CACCTCTCCAGACGGTAGAA
Rpl29	CAAGTCCAAGAACCACACCAC
	GCAAAGCGCATGTTCCTCAG
Fn1	ATGTGGACCCCTCCTGATAGT
	GCCCAGTGATTTCAGCAAAGG
Col6a1	GACACCTCTCAGTGTGCTCTGT
	GCGATAAGCCTTGGCAGGAAATG
Gapdh	AGGTCGGTGTGAACGGATTTG
	TGTAGACCATGTAGTTGAGGTCA

## Sheet: Figure S1
Figure S1. Immunostaining of brain slices for Fn1. (A) Representative tile scan confocal image of Fn1 expression in WT mouse brain. (B) ISH image from the Allen Institute Database showing the location of Fn1 expression. (C-F) Images were acquired with a 60 X objective. (C) Image of WT subiculum stained for Fn1. (D) Image of AS subiculum stained for Fn1. (E) Image of WT CA1 stained for Fn1. (F) Im…
